# Supplementary material for: A Boolean network model of hypoxia, mechanosensing and TGF-β signaling captures the role of phenotypic plasticity and mutations in tumor metastasis
Source: PLoS Comput Biol. 2025 Apr 16;21(4):e1012735. doi: 10.1371/journal.pcbi.1012735 (PMC12061430; doi:10.1371/journal.pcbi.1012735)
Supplement: S1 File — These include the model in.dmms format (as well as.BooleanNet and.SBML formats, namely Hypoxia_EMT_Model.dmms, Hypoxia_EMT_Model.booleannet, Hypoxia_EMT_Model.sbml), the “in silico protocol” files for reproducing all figures (Hypoxia_EMT_Main_Fig.vex, Hypoxia_EMT_SM_Fig.vex) and the model network in.graphml format (Hypoxia_EMT_Model.graphml). (ZIP) [file pcbi.1012735.s015.zip]

Archive with 14 entries (13 files):
- Suppl File 1 - reproducing results/
- __MACOSX/._Suppl File 1 - reproducing results
- Suppl File 1 - reproducing results/Hypoxia_EMT_SM_Fig.vex
- __MACOSX/Suppl File 1 - reproducing results/._Hypoxia_EMT_SM_Fig.vex
- Suppl File 1 - reproducing results/Hypoxia_EMT_Main_Fig.vex
- __MACOSX/Suppl File 1 - reproducing results/._Hypoxia_EMT_Main_Fig.vex
- Suppl File 1 - reproducing results/Hypoxia_EMT_Model.dmms
- __MACOSX/Suppl File 1 - reproducing results/._Hypoxia_EMT_Model.dmms
- Suppl File 1 - reproducing results/Hypoxia_EMT_Model.sbml
- __MACOSX/Suppl File 1 - reproducing results/._Hypoxia_EMT_Model.sbml
- Suppl File 1 - reproducing results/Hypoxia_EMT_Model.graphml
- __MACOSX/Suppl File 1 - reproducing results/._Hypoxia_EMT_Model.graphml
- Suppl File 1 - reproducing results/Hypoxia_EMT_Model.booleannet
- __MACOSX/Suppl File 1 - reproducing results/._Hypoxia_EMT_Model.booleannet
