# Supplementary material for: A Boolean network model of hypoxia, mechanosensing and TGF-β signaling captures the role of phenotypic plasticity and mutations in tumor metastasis
Source: PLoS Comput Biol. 2025 Apr 16;21(4):e1012735. doi: 10.1371/journal.pcbi.1012735 (PMC12061430; doi:10.1371/journal.pcbi.1012735)
Supplement: S1 File — These include the model in.dmms format (as well as.BooleanNet and.SBML formats, namely Hypoxia_EMT_Model.dmms, Hypoxia_EMT_Model.booleannet, Hypoxia_EMT_Model.sbml), the “in silico protocol” files for reproducing all figures (Hypoxia_EMT_Main_Fig.vex, Hypoxia_EMT_SM_Fig.vex) and the model network in.graphml format (Hypoxia_EMT_Model.graphml). (ZIP) [file pcbi.1012735.s015.zip › Suppl File 1 - reproducing results/Hypoxia_EMT_Main_Fig.vex]

DMMSFile: Hypoxia_EMT_Model.dmms


LayerParameters{
LayerName: Hypoxia_EMT_Model_Fine

Sampling{
//Sample: 200 25 0.02
Read: Hypoxia_EMT_Model_attractors_a200_25_2.0e-2.csv
//LimitedInputs: Trail:(0), Stiff_ECM:(2)
Sampling} 

InputSpaceDiagram{
AxesOrder: GF_High, CellDensity_High, Hypoxia, Stiff_ECM, TGFb_ext
PinnedInputs: Trail:0, Self_Loop:1
OnlyBarCodesWithAny: Apoptotic_SW:Survival, Cell_Cycle_Process:Quiescence
// More than one switch can be listed with a , separation. Other options include
	//OnlyBarCodesWithAny: Apoptotic_SW:Survival, Cell_Cycle_Process:Quiescence
	//ExcludeBarCodesWithAny:
	//ExcludeBarCodesWithAll: 
InputSpaceDiagram}


//Fig 2 - Expression of Hif-1⍺ is Required for Proliferation {

// #2a - TC of Hif activity in response GF signaling
	// SM Fig 1 (full version)
GeneralExperiment{ 
ExperimentName: Fig2A_GF_effect_on_HIFbasal
SampleSize: 1
ModelStepType: Synchronous // or Noisy 0.02 or Asynchronous

StartingModelState{
	InputCoordinate: ECM:1, Trail:0, GF:1, CellDensity_Low:1, Hypoxia:0, TGFb_ext:0, Self_Loop:1
	OnlyBarCodesWithAny: Apoptotic_SW:Survival, Cell_Cycle_Process:Quiescence, EMT:Epithelial
StartingModelState}

Figures{
	//AvgBarChartNodes: Hif1a_basal, Myc, CyclinD1, CyclinE
	AvgBarChartSwitches: Cell_Cycle_Process, Phase_SW
	PhenotypeTimeCourse: True // defaults to False
	NodeTimeCourse: True		// defaults to True
Figures}


Pulse{
	InputFix: Hypoxia:0, Stiff_ECM:1, GF_High: 0.45
	Duration: 60
	NodeAlterations{
	NodeAlterations}
Pulse}
Pulse{
	InputFix: Hypoxia:0, Stiff_ECM:1, GF_High: 0.65
	Duration: 60
	NodeAlterations{
	NodeAlterations}
Pulse}
Pulse{
	InputFix: Hypoxia:0, Stiff_ECM:1, GF_High: 0.85
	Duration: 60
	NodeAlterations{
	NodeAlterations}
Pulse}
Pulse{
	InputFix: Hypoxia:0, Stiff_ECM:1, GF_High: 1
	Duration: 60
	NodeAlterations{
	NodeAlterations}
Pulse}
GeneralExperiment}// Fig2A_GF_effect_on_HIFbasal

// #2b,c - Normoxia HIF expression vs GF
GeneralExperiment{ 
ExperimentName: Fig2B_2C_GF_effect_on_HIFbasal_STATS
SampleSize: 10000
ModelStepType: Synchronous // or Noisy 0.02 or Asynchronous

StartingModelState{
	InputCoordinate: ECM:1, Trail:0, GF:1, CellDensity_Low:1, Hypoxia:0, TGFb_ext:0, Self_Loop:1
	OnlyBarCodesWithAny: Apoptotic_SW:Survival, Cell_Cycle_Process:Quiescence, EMT:Epithelial
StartingModelState}

Figures{
	AvgBarChartNodes: Hif1a_basal, Myc, CyclinD1, CyclinE
	AvgBarChartSwitches: Cell_Cycle_Process, Phase_SW
	PhenotypeTimeCourse: True // defaults to False
	NodeTimeCourse: True		// defaults to True
Figures}

Pulse{
	InputFix: Hypoxia:0, Stiff_ECM:1, GF_High: 0.45
	Duration: 60
	NodeAlterations{
	NodeAlterations}
Pulse}
Pulse{
	InputFix: Hypoxia:0, Stiff_ECM:1, GF_High: 0.65
	Duration: 60
	NodeAlterations{
	NodeAlterations}
Pulse}
Pulse{
	InputFix: Hypoxia:0, Stiff_ECM:1, GF_High: 0.85
	Duration: 60
	NodeAlterations{
	NodeAlterations}
Pulse}
Pulse{
	InputFix: Hypoxia:0, Stiff_ECM:1, GF_High: 1
	Duration: 60
	NodeAlterations{
	NodeAlterations}
Pulse}
GeneralExperiment} //Fig2B_2C_GF_effect_on_HIFbasal_STATS


// #2d - Effect of Hif1a KO on Proliferation Normoxia
Scan{
StartingModelState{
	InputCoordinate: GF:1, CellDensity_High:1, Stiff_ECM:1, Trail:0, Self_Loop:1, TGFb_ext:0, Hypoxia:0
	OnlyBarCodesWithAny: Apoptotic_SW:Survival, Cell_Cycle_Process:Quiescence, EMT:Epithelial
StartingModelState}

InputFix: GF_High:1, CellDensity_Low:1
Max_T: 500
Relevant_T: 100000
StopPhenotypes: Apoptotic_SW:Apoptosis
ModelStepType: Synchronous
ScanSwitches: Cell_Cycle_Process, Phase_SW, Restriction_SW, EMT, Hypoxia_signaling, Apoptotic_SW

KDOEScan: (Hif1a_basal:0):11
NodeAlterations{
	TGFb_secr: 0, 0.05
NodeAlterations}
Scan} //#2d - Effect of Hif1a KO on Proliferation Normoxia

// #2e - Effect of Hif1a_High OE on Proliferation Normoxia
Scan{
StartingModelState{
	InputCoordinate: GF:1, CellDensity_High:1, Stiff_ECM:1, Trail:0, Self_Loop:1, TGFb_ext:0, Hypoxia:0
	OnlyBarCodesWithAny: Apoptotic_SW:Survival, Cell_Cycle_Process:Quiescence, EMT:Epithelial
StartingModelState}

InputFix: GF_High:1, CellDensity_Low:1
Max_T: 500
Relevant_T: 100000
StopPhenotypes: Apoptotic_SW:Apoptosis
ModelStepType: Synchronous
ScanSwitches: Cell_Cycle_Process, Phase_SW, Restriction_SW, EMT, Hypoxia_signaling, Apoptotic_SW

KDOEScan: (Hif1a_High:1):[0,0.00625, 0.0125,0.025,0.05,0.1,0.2,0.4,0.8]
NodeAlterations{
	TGFb_secr: 0, 0.05
NodeAlterations}
Scan} // #2e - Effect of Hif1a_High OE on Proliferation Normoxia

//}


//Fig 3 - Hypoxia arrests proliferation and induces EMT at low cell density, on a stiff ECM {

 //#Figure  3A
GeneralExperiment{ 
ExperimentName: Fig3A_Hypoxia_inducedEMT_1cell
SampleSize: 1

Figures{
AvgBarChartNodes: pVHL, Hif1a_High, TGF_bRI
AvgBarChartSwitches: Cell_Cycle_Process, EMT, Migration_SW
PhenotypeTimeCourse: False	// defaults to False
NodeTimeCourse: True		// defaults to True
Figures}

StartingModelState{
	InputCoordinate:  Stiff_ECM:1, Trail:0, GF:1, CellDensity_Low:1, Hypoxia:0, TGFb_ext:0, Self_Loop:1
	OnlyBarCodesWithAny: Apoptotic_SW:Survival, Cell_Cycle_Process:Quiescence, EMT:Epithelial
StartingModelState}

ModelStepType: Synchronous // or Noisy 0.02 or Asynchronous

Pulse{
	InputFix: Hypoxia:0, GF_High:0.95, CellDensity_Low:1
	Duration: 80
	NodeAlterations{
	NodeAlterations}
Pulse}
Pulse{
	InputFix: Hypoxia:1, GF_High:0.95, CellDensity_Low:1
	Duration: 40
	NodeAlterations{
	NodeAlterations}
Pulse}

Pulse{
	InputFix: Hypoxia:0, GF_High:0.95, CellDensity_Low:1
	Duration: 40
	NodeAlterations{
	NodeAlterations}
Pulse}
GeneralExperiment} //Fig3A_Hypoxia_inducedEMT_1cell


// WARNING: run these scans one at a time, 
	// they get the same automatic name for now so you need to rename each run before the next one

//Fig3B_top_Hypoxia_inducedEMT_WT_GF_low
Scan{
StartingModelState{
	InputCoordinate: GF:1, CellDensity_Low:1, Stiff_ECM:1, Trail:0, Self_Loop:1, TGFb_ext:0, Hypoxia:0
	OnlyBarCodesWithAny: Apoptotic_SW:Survival, Cell_Cycle_Process:Quiescence, EMT:Epithelial
StartingModelState}

InputFix: CellDensity_Low:1, GF_High:0.25
Max_T: 100
Relevant_T: 100000
StopPhenotypes: Apoptotic_SW:Apoptosis
ModelStepType: Synchronous
ScanSwitches: Cell_Cycle_Process, Phase_SW, Restriction_SW, EMT, Hypoxia_signaling, Apoptotic_SW
ScanNodes: Hif1a_High, SNAI1, SNAI2, ZEB1_H, ZEB2, LEF1, N_bcatenin_H, IKKa_b, NfkB

EnvironmentalScan: Hypoxia:[0,0.00625, 0.0125,0.025,0.05,0.1,0.2,0.4]
NodeAlterations{
	TGFb_secr: 0, 0.05
NodeAlterations}
Scan}  // Fig3B_1st_Hypoxia_inducedEMT_WT_GF_low

//Fig3CD_top_Hypoxia_inducedEMT_WT_GF_high
Scan{
StartingModelState{
	InputCoordinate: GF:1, CellDensity_Low:1, Stiff_ECM:1, Trail:0, Self_Loop:1, TGFb_ext:0, Hypoxia:0
	OnlyBarCodesWithAny: Apoptotic_SW:Survival, Cell_Cycle_Process:Quiescence, EMT:Epithelial
StartingModelState}

InputFix: CellDensity_Low:1, GF_High:0.95
Max_T: 100
Relevant_T: 100000
StopPhenotypes: Apoptotic_SW:Apoptosis
ModelStepType: Synchronous
ScanSwitches: Cell_Cycle_Process, Phase_SW, Restriction_SW, EMT, Hypoxia_signaling, Apoptotic_SW
ScanNodes: Hif1a_High, SNAI1, SNAI2, ZEB1_H, ZEB2, LEF1, N_bcatenin_H, IKKa_b, NfkB

EnvironmentalScan: Hypoxia:[0,0.00625, 0.0125,0.025,0.05,0.1,0.2,0.4]
NodeAlterations{
	TGFb_secr: 0, 0.05
NodeAlterations}
Scan}  // Fig3CD_1st_Hypoxia_inducedEMT_WT_GF_high


//Fig3B_2nd_Hypoxia_inducedEMT_IKKab_KD_GF_low
Scan{
StartingModelState{
	InputCoordinate: GF:1, CellDensity_Low:1, Stiff_ECM:1, Trail:0, Self_Loop:1, TGFb_ext:0, Hypoxia:0
	OnlyBarCodesWithAny: Apoptotic_SW:Survival, Cell_Cycle_Process:Quiescence, EMT:Epithelial
StartingModelState}

InputFix: CellDensity_Low:1, GF_High:0.25
Max_T: 100
Relevant_T: 100000
StopPhenotypes: Apoptotic_SW:Apoptosis
ModelStepType: Synchronous
ScanSwitches: Cell_Cycle_Process, Phase_SW, Restriction_SW, EMT, Hypoxia_signaling, Apoptotic_SW
ScanNodes: Hif1a_High, SNAI1, SNAI2, ZEB1_H, ZEB2, LEF1, N_bcatenin_H, IKKa_b, NfkB

EnvironmentalScan: Hypoxia:[0,0.00625, 0.0125,0.025,0.05,0.1,0.2,0.4]
NodeAlterations{
     IKKa_b: 0, 1  
NodeAlterations}
Scan}  // Fig3B_2nd_Hypoxia_inducedEMT_IKKab_KD_GF_low

//Fig3CD_2nd_Hypoxia_inducedEMT_IKKab_KD_GF_high
Scan{
StartingModelState{
	InputCoordinate: GF:1, CellDensity_Low:1, Stiff_ECM:1, Trail:0, Self_Loop:1, TGFb_ext:0, Hypoxia:0
	OnlyBarCodesWithAny: Apoptotic_SW:Survival, Cell_Cycle_Process:Quiescence, EMT:Epithelial
StartingModelState}

InputFix: CellDensity_Low:1, GF_High:0.95
Max_T: 100
Relevant_T: 100000
StopPhenotypes: Apoptotic_SW:Apoptosis
ModelStepType: Synchronous
ScanSwitches: Cell_Cycle_Process, Phase_SW, Restriction_SW, EMT, Hypoxia_signaling, Apoptotic_SW
ScanNodes: Hif1a_High, SNAI1, SNAI2, ZEB1_H, ZEB2, LEF1, N_bcatenin_H, IKKa_b, NfkB

EnvironmentalScan: Hypoxia:[0,0.00625, 0.0125,0.025,0.05,0.1,0.2,0.4]
NodeAlterations{
     IKKa_b: 0, 1  
NodeAlterations}
Scan}  // Fig3CD_2nd_Hypoxia_inducedEMT_IKKab_KD_GF_high


//Fig3B_3nd_Hypoxia_inducedEMT_TGF_bRI_KD__GF_low
Scan{
StartingModelState{
	InputCoordinate: GF:1, CellDensity_Low:1, Stiff_ECM:1, Trail:0, Self_Loop:1, TGFb_ext:0, Hypoxia:0
	OnlyBarCodesWithAny: Apoptotic_SW:Survival, Cell_Cycle_Process:Quiescence, EMT:Epithelial
StartingModelState}

InputFix: CellDensity_Low:1, GF_High:0.25
Max_T: 100
Relevant_T: 100000
StopPhenotypes: Apoptotic_SW:Apoptosis
ModelStepType: Synchronous
ScanSwitches: Cell_Cycle_Process, Phase_SW, Restriction_SW, EMT, Hypoxia_signaling, Apoptotic_SW
ScanNodes: Hif1a_High, SNAI1, SNAI2, ZEB1_H, ZEB2, LEF1, N_bcatenin_H, IKKa_b, NfkB

EnvironmentalScan: Hypoxia:[0,0.00625, 0.0125,0.025,0.05,0.1,0.2,0.4]
NodeAlterations{
     TGF_bRI: 0, 1
NodeAlterations}
Scan}  // Fig3B_3nd_Hypoxia_inducedEMT_TGF_bRI_KD__GF_low

//Fig3CD_3nd_Hypoxia_inducedEMT_TGF_bRI_KD__GF_high
Scan{
StartingModelState{
	InputCoordinate: GF:1, CellDensity_Low:1, Stiff_ECM:1, Trail:0, Self_Loop:1, TGFb_ext:0, Hypoxia:0
	OnlyBarCodesWithAny: Apoptotic_SW:Survival, Cell_Cycle_Process:Quiescence, EMT:Epithelial
StartingModelState}

InputFix: CellDensity_Low:1, GF_High:0.95
Max_T: 100
Relevant_T: 100000
StopPhenotypes: Apoptotic_SW:Apoptosis
ModelStepType: Synchronous
ScanSwitches: Cell_Cycle_Process, Phase_SW, Restriction_SW, EMT, Hypoxia_signaling, Apoptotic_SW
ScanNodes: Hif1a_High, SNAI1, SNAI2, ZEB1_H, ZEB2, LEF1, N_bcatenin_H, IKKa_b, NfkB

EnvironmentalScan: Hypoxia:[0,0.00625, 0.0125,0.025,0.05,0.1,0.2,0.4]
NodeAlterations{
     TGF_bRI: 0, 1
NodeAlterations}
Scan}  // Fig3CD_3nd_Hypoxia_inducedEMT_TGF_bRI_KD__GF_high


//Fig3B_4nd_Hypoxia_inducedEMT_pVHL_OE__GF_low
Scan{
StartingModelState{
	InputCoordinate: GF:1, CellDensity_Low:1, Stiff_ECM:1, Trail:0, Self_Loop:1, TGFb_ext:0, Hypoxia:0
	OnlyBarCodesWithAny: Apoptotic_SW:Survival, Cell_Cycle_Process:Quiescence, EMT:Epithelial
StartingModelState}

InputFix: CellDensity_Low:1, GF_High:0.25
Max_T: 100
Relevant_T: 100000
StopPhenotypes: Apoptotic_SW:Apoptosis
ModelStepType: Synchronous
ScanSwitches: Cell_Cycle_Process, Phase_SW, Restriction_SW, EMT, Hypoxia_signaling, Apoptotic_SW
ScanNodes: Hif1a_High, SNAI1, SNAI2, ZEB1_H, ZEB2, LEF1, N_bcatenin_H, IKKa_b, NfkB

EnvironmentalScan: Hypoxia:[0,0.00625, 0.0125,0.025,0.05,0.1,0.2,0.4]
NodeAlterations{
     pVHL: 1, 1
NodeAlterations}
Scan}  // Fig3B_4nd_Hypoxia_inducedEMT_pVHL_OE__GF_low

//Fig3CD_4nd_Hypoxia_inducedEMT_pVHL_OE__GF_high
Scan{
StartingModelState{
	InputCoordinate: GF:1, CellDensity_Low:1, Stiff_ECM:1, Trail:0, Self_Loop:1, TGFb_ext:0, Hypoxia:0
	OnlyBarCodesWithAny: Apoptotic_SW:Survival, Cell_Cycle_Process:Quiescence, EMT:Epithelial
StartingModelState}

InputFix: CellDensity_Low:1, GF_High:0.95
Max_T: 100
Relevant_T: 100000
StopPhenotypes: Apoptotic_SW:Apoptosis
ModelStepType: Synchronous
ScanSwitches: Cell_Cycle_Process, Phase_SW, Restriction_SW, EMT, Hypoxia_signaling, Apoptotic_SW
ScanNodes: Hif1a_High, SNAI1, SNAI2, ZEB1_H, ZEB2, LEF1, N_bcatenin_H, IKKa_b, NfkB

EnvironmentalScan: Hypoxia:[0,0.00625, 0.0125,0.025,0.05,0.1,0.2,0.4]
NodeAlterations{
     pVHL: 1, 1
NodeAlterations}
Scan}  // Fig3B_4nd_Hypoxia_inducedEMT_pVHL_OE__GF_low

//}


//Fig 4 - Mechanosensitive hypoxia response {


//Fig4A - Effect of Matrix Stiffness on normoxia induced EMT
GeneralExperiment{ // Matrix Stiffness vs EMT Hypoxia
ExperimentName: Fig4A_Matrix_stiffness_vs_hypoxia
ModelStepType: Synchronous // or Noisy 0.02 or Asynchronous
SampleSize: 1000

Figures{
AvgBarChartNodes: SNAI1, ZEB1_H, miR_200_c, Ecadherin_mRNA
AvgBarChartSwitches: Cell_Cycle_Process, EMT, Migration_SW, Apoptotic_SW
PhenotypeTimeCourse: True	// defaults to False
NodeTimeCourse: True		// defaults to True
Figures}

StartingModelState{
	InputCoordinate: GF:1, CellDensity_Low:1, ECM:1, Trail:0, Self_Loop:1, TGFb_ext:0, Hypoxia:0
	OnlyBarCodesWithAny: Apoptotic_SW:Survival, Cell_Cycle_Process:Quiescence, EMT:Epithelial
StartingModelState}

Pulse{
	InputFix: GF_High:1, ECM:1, Hypoxia:1
	Duration: 50
	NodeAlterations{
		TGFb_secr: 0,0.05
	NodeAlterations}
Pulse}
Pulse{
	InputFix: Stiff_ECM: 0.25
	Duration: 50
	NodeAlterations{
		TGFb_secr: 0,0.05
	NodeAlterations}
Pulse}
Pulse{
	InputFix: Stiff_ECM: 0.5
	Duration: 50
	NodeAlterations{
		TGFb_secr: 0,0.05
	NodeAlterations}
Pulse}
Pulse{
	InputFix: Stiff_ECM: 0.75
	Duration: 50
	NodeAlterations{
		TGFb_secr: 0,0.05
	NodeAlterations}
Pulse}
Pulse{
	InputFix: Stiff_ECM: 1
	Duration: 50
	NodeAlterations{
		TGFb_secr: 0,0.05
	NodeAlterations}
Pulse}
GeneralExperiment} //Fig4A_Matrix_stiffness_vs_hypoxia


// WARNING: run these scans one at a time, 
	// they get the same automatic name for now so you need to rename each run before the next one

//Fig4Bi - Stiff_ECM scan - normoxia
Scan{
StartingModelState{
	InputCoordinate: GF:1, CellDensity_Low:1, ECM:1, Trail:0, Self_Loop:1, TGFb_ext:0, Hypoxia:0
	OnlyBarCodesWithAny: Apoptotic_SW:Survival, Cell_Cycle_Process:Quiescence, EMT:Epithelial
StartingModelState}

InputFix: GF_High:0.95
Max_T: 100
Relevant_T: 100000
StopPhenotypes: Apoptotic_SW:Apoptosis
ModelStepType: Synchronous
ScanSwitches: Cell_Cycle_Process, Phase_SW, Restriction_SW, EMT, Hypoxia_signaling, Apoptotic_SW, Migration_SW
ScanNodes: SNAI1, ZEB1_H, miR_200_c, Ecadherin_mRNA, Ecadherin_mRNA_H

EnvironmentalScan: Stiff_ECM:1,2,11
NodeAlterations{
		TGFb_secr: 0,0.05
NodeAlterations}
Scan} //Fig4Bi - Stiff_ECM scan - normoxia

//Fig4Bii - Stiff_ECM scan - hypoxia
Scan{
StartingModelState{
	InputCoordinate: GF:1, CellDensity_Low:1, ECM:1, Trail:0, Self_Loop:1, TGFb_ext:0, Hypoxia:0
	OnlyBarCodesWithAny: Apoptotic_SW:Survival, Cell_Cycle_Process:Quiescence, EMT:Epithelial
StartingModelState}

InputFix: GF_High:0.95,  Hypoxia:1
Max_T: 100
Relevant_T: 100000
StopPhenotypes: Apoptotic_SW:Apoptosis
ModelStepType: Synchronous
ScanSwitches: Cell_Cycle_Process, Phase_SW, Restriction_SW, EMT, Hypoxia_signaling, Apoptotic_SW, Migration_SW
ScanNodes: SNAI1, ZEB1_H, miR_200_c, Ecadherin_mRNA, Ecadherin_mRNA_H

EnvironmentalScan: Stiff_ECM:1,2,11
NodeAlterations{
		TGFb_secr: 0,0.05
NodeAlterations}
Scan} //Fig4Bii - Stiff_ECM scan - hypoxia


//}


//Fig 5 - Anoikis / Apoptosis {
Pulse1{
StartingModelState{
	InputCoordinate: GF_High:1, CellDensity_Low:0, ECM:1, Trail:0, Self_Loop:1, TGFb_ext:0, Hypoxia:0
	OnlyBarCodesWithAny: Apoptotic_SW:Survival, Cell_Cycle_Process:Quiescence, EMT:Epithelial
StartingModelState}
t_0:20
FlipTo: ECM, 0
Duration: 50
t_end:0
Pulse1}

Pulse1{
StartingModelState{
	InputCoordinate: GF_High:1, CellDensity_Low:0, ECM:1, Trail:0, Self_Loop:1, TGFb_ext:0, Hypoxia:1
	OnlyBarCodesWithAny: Apoptotic_SW:Survival, Cell_Cycle_Process:Quiescence, EMT:Epithelial
StartingModelState}
t_0:20
FlipTo: ECM, 0
Duration: 50
t_end:0
Pulse1}

Pulse1{
StartingModelState{
	InputCoordinate: GF_High:1, CellDensity_Low:0, ECM:1, Trail:0, Self_Loop:1, TGFb_ext:0, Hypoxia:0
	OnlyBarCodesWithAny: Apoptotic_SW:Survival, Cell_Cycle_Process:Quiescence, EMT:Epithelial
StartingModelState}
t_0:20
FlipTo: TGFb_ext, 1
Duration: 50
t_end:0
Pulse1}

Pulse1{
StartingModelState{
	InputCoordinate: GF_High:1, CellDensity_Low:0, ECM:1, Trail:0, Self_Loop:1, TGFb_ext:0, Hypoxia:1
	OnlyBarCodesWithAny: Apoptotic_SW:Survival, Cell_Cycle_Process:Quiescence, EMT:Epithelial
StartingModelState}
t_0:20
FlipTo: TGFb_ext, 1
Duration: 50
t_end:0
Pulse1}

//}


//Fig 6 - Metastatic cascade
GeneralExperiment{ 
ExperimentName: Fig6_Metastatic_Cascade_Figure_TGFb_at95
SampleSize: 1000

Figures{
AvgBarChartNodes: Hif1a_High, SNAI1, Twist
AvgBarChartSwitches: EMT, Migration_SW, Apoptotic_SW, Cell_Cycle_Process
PhenotypeTimeCourse: False	// defaults to False
NodeTimeCourse: True		// defaults to True
Figures}


StartingModelState{
	InputCoordinate:  Stiff_ECM:1, Trail:0, GF_High:1, CellDensity_High:1, Hypoxia:0, TGFb_ext:0, Self_Loop:1
	OnlyBarCodesWithAny: Apoptotic_SW:Survival, Cell_Cycle_Process:Quiescence
StartingModelState}

ModelStepType: Synchronous // or Noisy 0.02 or Asynchronous

Pulse{
	InputFix: Hypoxia:0
	Duration: 50
	NodeAlterations{
		TGFb_secr: 0, 0.05
	NodeAlterations}
Pulse}
Pulse{
	InputFix: Hypoxia:1
	Duration: 50
	NodeAlterations{
		TGFb_secr: 0, 0.05
	NodeAlterations}
Pulse}
Pulse{
	InputFix: Hypoxia:1, CellDensity_High: 0.2
	Duration: 50
	NodeAlterations{
		TGFb_secr: 0, 0.05
	NodeAlterations}
Pulse}
Pulse{
	InputFix: Hypoxia:0, CellDensity_Low:0.3
	Duration: 50
	NodeAlterations{
		TGFb_secr: 0, 0.05
	NodeAlterations}
Pulse}
Pulse{
	InputFix: Hypoxia:0, ECM: 0,  CellDensity_Low:0
	Duration: 50
	NodeAlterations{
		TGFb_secr: 0, 0.05
	NodeAlterations}
Pulse}
Pulse{
	InputFix: Hypoxia:0, ECM:1, CellDensity_Low:1
	Duration: 50
	NodeAlterations{
		TGFb_secr: 0, 0.05
	NodeAlterations}
Pulse}
Pulse{
	InputFix: Hypoxia:0, Stiff_ECM:1, CellDensity_High:0.85
	Duration: 50
	NodeAlterations{
		TGFb_secr: 0, 0.05
	NodeAlterations}
Pulse}
GeneralExperiment} // Fig6_Metastatic_Cascade_Figure_TGFb_at95


LayerParameters}

// Sometimes, environmental inputs which have more than 2 levels are created by
// combining multiple binary nodes. They are wired together as diagrammed below.
// A 4-node input, 0000, 0001, 0011, 0111, and 1111 (ABCD ordering)
// Input graphs:
// 
//  ┌───┐                                           
//  │   │                                           
//  ▼   │                                           
//  .   │                                           
// (A)──┘                                           
//  '                                               
//  │                                               
//  │                                               
//  │                                               
//  │            ┌───┐                              
//  │            │   │                              
//  │            │   │                              
//  │            .   │                              
//  ├─────────▶(B)◀─┘                              
//  │            '                                  
//  │            │                                  
//  │            │                                  
//  │            │                                  
//  │            │                ┌───┐             
//  │            │                │   │             
//  │            │                │   │             
//  │            │                .   │             
//  ├────────-───┼────────────▶(C)◀─┘             
//  │            │                '                 
//  │            │                │                 
//  │            │                │                 
//  │            │                │                 
//  │            │                │            ┌───┐
//  │            │                │            │   │
//  │            │                │            │   │
//  │            │                │            .   │
//  └─────-──────┴──────────--────┴────────-─▶(D)◀─┘
//                                             '    
// For example, growth factor off, low, and high would be represented by
// the 2 binary nodes GH_High and GF. The 3 settings that specify these levels,
// for GH_High and GH, respectively, would be 00, 01, and 11. When specifying
// growth factor in an InputCoordinate, one would write GF:0, GF:1, or
// GH_High:1. In general, the first 2 levels will be written with :0 and :1
// appended to the name of the lowest node (e.g. GF), and any successive levels
// will have :1 appended to the name of each higher node. If you are unsure, 
// take your best shot. The parser will let you know if it doesn't make sense,
// and give you a list of options. 
