# Supplementary material for: A Boolean network model of hypoxia, mechanosensing and TGF-β signaling captures the role of phenotypic plasticity and mutations in tumor metastasis
Source: PLoS Comput Biol. 2025 Apr 16;21(4):e1012735. doi: 10.1371/journal.pcbi.1012735 (PMC12061430; doi:10.1371/journal.pcbi.1012735)
Supplement: S1 File — These include the model in.dmms format (as well as.BooleanNet and.SBML formats, namely Hypoxia_EMT_Model.dmms, Hypoxia_EMT_Model.booleannet, Hypoxia_EMT_Model.sbml), the “in silico protocol” files for reproducing all figures (Hypoxia_EMT_Main_Fig.vex, Hypoxia_EMT_SM_Fig.vex) and the model network in.graphml format (Hypoxia_EMT_Model.graphml). (ZIP) [file pcbi.1012735.s015.zip › Suppl File 1 - reproducing results/Hypoxia_EMT_Model.booleannet]

CellDensity_High *= CellDensity_High
CellDensity_Low *= CellDensity_Low or CellDensity_High
Stiff_ECM *= Stiff_ECM
ECM *= ECM or Stiff_ECM
GF *= GF or GF_High
GF_High *= GF_High
RTK *= not CAD and (GF_High or GF)
Shc *= ((RTK and GF_High) or (TGF_bRI and TGF_bRII)) and (FAK or Src)
Grb2 *= (RTK or (TGF_bRI and TGF_bRII)) and Shc
SOS *= Grb2
Ras *= Grb2 and SOS and Src and (IQGAP1_LeadingE or not Merlin or N_bcatenin_H)
RAF *= Ras and not SPRY2 and not Casp3
MEK *= RAF
ERK *= MEK and not BIK and (FocalAdhesions or not DUSP4 or N_bcatenin_H)
mTORC2 *= PIP3 or not S6K
PI3K *= ((FAK or Src) and (Ras or RTK)) or (TGF_bRI and TGF_bRII)
PIP3 *= PI3K_H or PI3K
PDK1 *= PI3K and PIP3
AKT_B *= PIP3 and (PDK1 or mTORC2) and not Casp3
p110_H *= YAP and ((FoxO3 and not Nedd4L) or (p110_H and (FoxO3 or not Nedd4L)))
PI3K_H *= p110_H and PI3K and not PTEN_c and (RTK or (TGF_bRI and TGF_bRII)) and Ras
AKT_H *= AKT_B and p110_H and (PI3K_H or (PI3K and ILK_Rictor)) and PIP3 and PDK1 and (mTORC2 or ILK_Rictor) and (Ras or PAK1)
FoxO3 *= not (AKT_B or AKT_H or ERK) or (not (AKT_H and (Plk1 or Plk1_H or AKT_B or ERK)) and not (Plk1 and Plk1_H and ERK))
PLCgamma *= RTK and Grb2 and GF_High and p110_H and PI3K_H and PIP3
IP3 *= PLCgamma
Ca2p *= IP3
Nedd4L *= Ca2p and IP3
FoxO1 *= not (Plk1 or AKT_H)
p21_mRNA *= ((FoxO1 and FoxO3) or SMAD2_3_4 or not Myc or Hif1a_High) and (not (ZEB1_H or b_catenin_TCF4 or N_bcatenin_H or HMGA1) or (Hif1a_High and not Myc))
TSC2 *= not AKT_H or not (AKT_B or ERK)
PRAS40 *= not AKT_H and not (mTORC1 and AKT_B)
DAG *= PLCgamma
Rheb *= not TSC2 and DAG
mTORC1 *= not Casp3 and ((not PRAS40 and Hif1a_basal and Rheb and not Merlin) or (E2F1 and ERK) or (CyclinB and Cdk1 and GSK3))
S6K *= not Casp3 and mTORC1
h_4EBP1 *= not mTORC1 or SMAD2_3_4
eIF4E *= not (Casp3 or h_4EBP1)
GSK3 *= not AKT_H and not ((S6K and ERK) or Hif1a_High)
Integrin *= ECM
ILK *= Integrin
FAK *= not Casp3 and not (Cdk1 and CyclinB) and Integrin
Src *= (((Integrin or (Nectin3 and J_Ecadherin)) and (RTK or FAK)) or (Cdk1 and CyclinB)) or (TGF_bRI and TGF_bRII) or (Hypoxia and ROS)
Src_High *= Src and Hypoxia and ROS
Nectin3 *= CellDensity_Low or CellDensity_High
Necl5 *= FocalAdhesions or not (Nectin3 and CellDensity_High)
SPRY2 *= not Necl5 and RTK and Src
J_Ecadherin *= (Ecadherin_mRNA_H or Ecadherin_mRNA) and Nectin3 and not Casp3
J_bcatenin *= J_Ecadherin and not Casp3
J_acatenin *= J_Ecadherin and J_bcatenin
FocalAdhesions *= Integrin and FAK and ECM and (Stiff_ECM or (YAP and (Rac1 or Rac1_H) and IQGAP1_LeadingE))
Stress_Fibers *= not CellDensity_High and Stiff_ECM and FocalAdhesions
YAP *= FocalAdhesions and Stress_Fibers and not (ApicalBasal_Pol and J_acatenin and AMOT and Merlin and Lats1_2)
TRIO *= YAP
WT1 *= YAP
TAZ *= Stress_Fibers and not (ApicalBasal_Pol and J_acatenin and AMOT and Merlin and Lats1_2)
Ecadherin_mRNA_H *= Ecadherin_mRNA and not (YAP and WT1)
ApicalBasal_Pol *= ECM and CellDensity_High and Nectin3 and J_Ecadherin and J_bcatenin and J_acatenin and (Ecadherin_mRNA_H or not Horizontal_Pol)
Mst1_2 *= ApicalBasal_Pol
Lats1_2 *= Mst1_2 and Merlin
AMOT *= Lats1_2 and Merlin
miR_29c *= YAP
PTEN_c *= not miR_29c and ((S6K and not (ERK and GSK3)) or not (ERK or GSK3))
Merlin *= J_bcatenin and J_acatenin and not (PAK1 and ILK) and not AKT_H
IQGAP1_LeadingE *= not CellDensity_High and FocalAdhesions and (Grb2 or (Horizontal_Pol and (Rac1 or Rac1_H)))
Horizontal_Pol *= not ApicalBasal_Pol and ECM and IQGAP1_LeadingE and FocalAdhesions and TAZ and FAK
Rac1 *= not Casp3 and FocalAdhesions and Necl5 and Horizontal_Pol and TRIO and AKT_B and (Stiff_ECM or not (Merlin and Nectin3 and J_Ecadherin))
Rac1_H *= Rac1 and not Casp3 and FocalAdhesions and Necl5 and Horizontal_Pol and TRIO and not (miR_200_c or miR_200_b or miR_34) and not (Merlin and Nectin3 and J_Ecadherin) and Stiff_ECM and AKT_H
PAK1 *= Rac1 or Rac1_H
Migration *= Horizontal_Pol and Stress_Fibers and FocalAdhesions and PAK1 and Rac1
Fast_Migration *= Migration and ((Horizontal_Pol and Stress_Fibers) and FocalAdhesions) and PAK1 and Rac1_H
IKKa_b *= AKT_H or not PHD1_2
NfkB *= IKKa_b or PAK1
c_Myb *= NfkB or E2F1
MCRIP1 *= not ERK
N_bcatenin *= not Casp3 and (Hif1a_High or not (ApicalBasal_Pol and GSK3))
TGFb_ext *= TGFb_ext
Self_Loop *= Self_Loop
TGF_bRII *= TGFb_ext or (TGFb_secr and (CellDensity_Low or Self_Loop))
TGF_bRI *= TGF_bRII or (TGFb_ext or (TGFb_secr and ((CellDensity_Low or Self_Loop) and not pVHL)))
SMAD2_3_4 *= TGF_bRI and TGF_bRII and not (SPRY2 and pVHL) and ((YAP and TAZ) or not ApicalBasal_Pol)
HMGA2 *= SMAD2_3_4
ILK_Rictor *= (ILK and TGF_bRI) and TGF_bRII
p15 *= SMAD2_3_4 or ((FoxO1 or FoxO3) and not Myc)
DUSP4 *= SMAD2_3_4
Runx1 *= SMAD2_3_4
SNAI1 *= (PAK1 and (not GSK3 or NfkB or (not miR_34 and (ZEB1_H or ZEB1) and Hif1a_basal))) or (NfkB and not (miR_34 and GSK3) and (ZEB1_H or ((ZEB1 or Hif1a_High) and PAK1))) or (((ZEB1_H and ZEB1) or bcatenin_Hif1a_complex or N_bcatenin_H) and (not (miR_34 or GSK3) or NfkB or PAK1)) or (SMAD2_3_4 and not (miR_34 or GSK3)) or (HMGA1 and not miR_34) or HMGA2
LEF1 *= (ZEB1 and not miR_200_c) or ZEB1_H or NfkB or SMAD2_3_4
SNAI2 *= (Twist and (SNAI2 or N_bcatenin or (N_bcatenin_H and LEF1))) or SMAD2_3_4 or HMGA2 or HMGA1
Twist *= not Casp3 and (HMGA2 or HMGA1 or bcatenin_Hif1a_complex or (SNAI1 and NfkB and (not miR_34 or YAP or (N_bcatenin and Hif1a_High and Src_High))))
miR_34 *= (not SNAI1) or (not (ZEB1 or ZEB1_H))
miR_200_b *= p21 and not ((Twist and SNAI1 and (ZEB1 or not c_Myb)) or ZEB1_H or ZEB2)
miR_200_c *= not (Twist and SNAI1 and (ZEB1_H or ZEB2 or (ZEB1 and not (miR_200_c or c_Myb))))
ZEB1_H *= ZEB1 and LEF1 and (SNAI2 or not miR_200_c) and ((N_bcatenin_H or Hif1a_High or b_catenin_TCF4 or HMGA1)) and Hif1a_basal
ZEB1 *= SNAI2 or (Twist and SMAD2_3_4) or ((b_catenin_TCF4 or Hif1a_High) and not (miR_200_b or miR_200_c))
ZEB2 *= not miR_200_c and ((NfkB and Hif1a_basal) or SMAD2_3_4 or Hif1a_High)
HMGA1 *= ZEB2 or (b_catenin_TCF4 and N_bcatenin_H)
N_bcatenin_H *= N_bcatenin and not miR_34 and (not J_acatenin or SMAD2_3_4) and (not (miR_200_c or miR_200_b) or not GSK3 or Hif1a_High) and not ((CyclinE or CyclinA) and GSK3)
bcatenin_Hif1a_complex *= Src_High and Hif1a_High and (N_bcatenin_H or b_catenin_TCF4) and ROS
Ecadherin_mRNA *= not (((ZEB1_H and ZEB2) or (not MCRIP1 and (ZEB1_H or ZEB2))) and ZEB1 and SNAI1 and SNAI2 and Twist)
b_catenin_TCF4 *= N_bcatenin_H and SNAI1 and SNAI2 and not miR_200_c and not (Hif1a_High and ROS)
TGFb_secr *= (b_catenin_TCF4 or Hif1a_High or (not pVHL and Hif1a_basal)) and not (miR_200_b or miR_200_c) and not Casp3
Hypoxia *= Hypoxia
Hif1a_basal *= not ((PHD1_2 and pVHL) or miR_17_92 or (FIH and not Hypoxia)) or (mTORC1 and eIF4E and S6K) or (ERK and not (GSK3 and FoxO3))
Hif1a_High *= Hif1a_basal and (not (PHD1_2 and pVHL) or (Hypoxia and not (FIH and miR_200_c and miR_17_92)))
ROS *= Hypoxia
pVHL *= not Hypoxia
PHD1_2 *= not (Hypoxia or (SMAD2_3_4 and Rac1_H and Src_High))
miR_17_92 *= Myc
FIH *= not Hypoxia
p21 *= p21_mRNA and not Casp3 and (not CyclinE or not Myc)
pRB *= (((not Casp3) and (not CyclinD1)) and (not CyclinA)) and (p27Kip1 or (not CyclinE))
p27Kip1 *= (((not Casp3) and (not CyclinD1)) and (not (Cdk1 and CyclinB))) and ((((not (CyclinA and Necl5 and CyclinE)) and (FoxO3 and FoxO1)) or (((not CyclinA) or (not (Necl5 or CyclinE))) and (FoxO3 or FoxO1))) or ((not CyclinA) and (not (Necl5 and CyclinE))))
Myc *= not Hif1a_High and ((ERK and YAP and not SMAD2_3_4 and (b_catenin_TCF4 or not bcatenin_Hif1a_complex)) or ((ERK or (YAP and b_catenin_TCF4 and not SMAD2_3_4)) and eIF4E and not GSK3) or (E2F1 and not pRB and (eIF4E or ERK or not GSK3)))
CyclinD1 *= not p15 and not CHK1 and ((not p21 and ((not GSK3 and YAP and (Myc or E2F1)) or (CyclinD1 and YAP and (Myc or E2F1)) or (Myc and E2F1))) or (not pRB and E2F1 and ((Myc and CyclinD1) or (Myc and not GSK3) or (YAP and CyclinD1 and not GSK3))))
E2F1 *= (not ((CAD or CyclinA) or pRB)) and ((YAP and (E2F1 or Myc)) or (E2F1 and Myc))
CyclinE *= (Hif1a_basal or CyclinE) and E2F1 and Cdc6 and Pre_RC and not (pRB or p27Kip1 or CHK1 or Casp3)
ORC *= E2F1 or ((Pre_RC and Cdt1) and Cdc6)
Cdc6 *= ((not Casp3) and (not (f4N_DNA and CyclinA))) and (((E2F1 and ORC) and (not Plk1)) or (((Pre_RC and ORC) and Cdc6) and Cdt1))
Cdt1 *= ((((not geminin) and ORC) and Cdc6) and (not ((CyclinE and CyclinA) and Cdc25A))) and ((Pre_RC and (E2F1 or Myc)) or (E2F1 and (Myc or (not pRB))))
Pre_RC *= ((ORC and Cdc6) and Cdt1) and (not (Replication and f4N_DNA))
geminin *= (E2F1 and (not Cdh1)) and (not (pAPC and Cdc20))
CyclinA_mRNA *= (not CAD) and ((E2F1 and (not pRB)) or FoxM1)
Emi1 *= ((E2F1 or (not pRB)) or (not p21)) and (not (((Plk1 and CyclinB) and Cdk1) and (U_Kinetochores or A_Kinetochores)))
FoxM1 *= (((Myc or YAP) and CyclinE) or ((CyclinA and Cdc25A) and Cdc25B)) or ((Plk1 and CyclinB) and Cdk1)
Cdc25A *= (((FoxM1 and E2F1) and (not pRB)) or ((not Cdh1) and (FoxM1 or (E2F1 and (not pRB))))) and ((((not (GSK3 or CHK1)) or CyclinE) or CyclinA) or (CyclinB and Cdk1))
Wee1 *= (((not Casp3) and (Replication or CHK1)) and (not (Cdk1 and CyclinB))) and (CHK1 or (not ((Cdk1 and CyclinA) and Plk1)))
Cdc25B *= FoxM1 and f4N_DNA
Plk1 *= ((not Cdh1) and (FoxM1 or Plk1_H)) and ((CyclinB and Cdk1) or ((CyclinA and (not Wee1)) and Cdc25A))
CyclinA *= (CyclinA_mRNA and (not pAPC)) and ((Cdc25A and ((not Cdh1) or Emi1)) or (CyclinA and (((not Cdh1) and (Emi1 or (not UbcH10))) or (Emi1 and (not UbcH10)))))
Cdc25C *= (f4N_DNA and Plk1) and ((Cdc25B and (not CHK1)) or (CyclinB and Cdk1))
CyclinB *= (FoxM1 or (FoxO3 and CyclinB)) and not (Cdh1 or (pAPC and Cdc20))
UbcH10 *= (not Cdh1) or (UbcH10 and ((Cdc20 or CyclinA) or CyclinB))
Cdk1 *= (CyclinB and Cdc25C) and ((not CHK1) or ((not Wee1) and Cdk1))
pAPC *= (((CyclinB and Cdk1) and Plk1) or ((CyclinB and Cdk1) and pAPC)) or (pAPC and Cdc20)
Cdc20 *= ((pAPC and (not Emi1)) and (not Cdh1)) and ((not Mad2) or ((not CyclinA) and (not (CyclinB and Cdk1))))
Cdh1 *= (not (CyclinB and Cdk1)) and (not (CyclinA and (Emi1 or Cdc25A)))
Replication *= ((not CAD) and Pre_RC) and (((E2F1 and CyclinE) and Cdc25A) or (((Replication and CyclinA) and Cdc25A) and (E2F1 or (not f4N_DNA))))
ATR *= Replication
CHK1 *= ATR
f4N_DNA *= (not CAD) and ((Replication and ((Pre_RC and CyclinA) or f4N_DNA)) or (f4N_DNA and (not Cytokinesis)))
Mad2 *= U_Kinetochores and (not A_Kinetochores)
U_Kinetochores *= ((f4N_DNA and (not Cdh1)) and (not A_Kinetochores)) and ((CyclinB and Cdk1) or U_Kinetochores)
A_Kinetochores *= ((f4N_DNA and (not Cdh1)) and (not (pAPC and Cdc20))) and (A_Kinetochores or ((((U_Kinetochores and Src) and Plk1) and CyclinB) and Cdk1))
Plk1_H *= (Plk1 and FoxM1) and ((Plk1_H or FoxO3) or FoxO1)
Ect2 *= (((f4N_DNA and Plk1_H) and Cdh1) and (not U_Kinetochores)) and (not A_Kinetochores)
Cytokinesis *= (Ect2 and FAK) and Src
Trail *= Trail
DR4_5 *= Trail
Casp8 *= DR4_5 or Casp3
Casp2 *= Casp3 or ((U_Kinetochores and Mad2) and (not (CyclinB and Cdk1)))
MCL_1 *= (((not Casp3) and (not Casp2)) and ((not GSK3) or (AKT_B and (ERK or (not E2F1))))) and (not ((Cdk1 and CyclinB) and U_Kinetochores))
BCLXL *= ((not Casp3) and ((BCL2 and (not SMAD2_3_4)) and (not BAD))) and (((not U_Kinetochores) or (Plk1 and ((not (CyclinB and Cdk1)) or (BCL2 and MCL_1)))) or ((BCL2 and MCL_1) and (not (CyclinB and Cdk1))))
BCL2 *= (not (((Casp3 or BAD) or BIM) or BIK)) and (((not U_Kinetochores) or (MCL_1 and BCLXL)) or (Plk1 and ((BCLXL or MCL_1) or (not (Cdk1 and CyclinB)))))
BAD *= (Casp3 or (not (((AKT_H or AKT_B) or ERK) or S6K))) or (Casp8 and ((not ((AKT_B and ERK) and S6K)) and (not (AKT_H and (AKT_B or ERK)))))
BIK *= (not ((MCL_1 or BCLXL) or BCL2)) and (SMAD2_3_4 or (not AKT_H))
BIM *= FoxO3 and ((GSK3 and not (ERK or MCL_1 or ZEB1 or BCLXL or BCL2)) or ((Runx1 and not ERK and not NfkB) and (not ((MCL_1 and BCLXL) and BCL2))))
BID *= Casp8 or (Casp2 and (not ((BCL2 or BCLXL) or MCL_1)))
BAK *= (BID and ((BIM or BIK) or (not ((BCL2 and BCLXL) and MCL_1)))) or ((BIM or BIK) and (not (BCLXL or MCL_1)))
BAX *= (BIM and ((BID or BIK) or (not ((BCL2 and BCLXL) and MCL_1)))) or ((BID or BIK) and (not (BCL2 or BCLXL)))
Cyto_C *= BAX or BAK
SMAC *= BAX or BAK
IAPs *= (not SMAC) or AKT_H or (Hypoxia and AKT_B)
Casp9 *= Casp3 or ((not IAPs) and Cyto_C)
Casp3 *= ((Casp9 and Casp8) or (Casp3 and (Casp9 or Casp8))) or ((not IAPs) and ((Casp9 or Casp8) or Casp3))
CAD *= Casp3 and Casp9
