# Supplementary material for: A Boolean network model of hypoxia, mechanosensing and TGF-β signaling captures the role of phenotypic plasticity and mutations in tumor metastasis
Source: PLoS Comput Biol. 2025 Apr 16;21(4):e1012735. doi: 10.1371/journal.pcbi.1012735 (PMC12061430; doi:10.1371/journal.pcbi.1012735)
Supplement: S2 File — These include the EMT module model in.dmms format (EMT_module_Hypoxia.dmms) and an “in silico protocol” file for generating time courses to check the module’s attractors (EMT_Module.vex). (ZIP) [file pcbi.1012735.s016.zip]

Archive with 4 entries (4 files):
- EMT_module_Hypoxia.dmms
- __MACOSX/._EMT_module_Hypoxia.dmms
- EMT_Module.vex
- __MACOSX/._EMT_Module.vex
