# Supplementary material for: A Boolean network model of hypoxia, mechanosensing and TGF-β signaling captures the role of phenotypic plasticity and mutations in tumor metastasis
Source: PLoS Comput Biol. 2025 Apr 16;21(4):e1012735. doi: 10.1371/journal.pcbi.1012735 (PMC12061430; doi:10.1371/journal.pcbi.1012735)
Supplement: S2 File — These include the EMT module model in.dmms format (EMT_module_Hypoxia.dmms) and an “in silico protocol” file for generating time courses to check the module’s attractors (EMT_Module.vex). (ZIP) [file pcbi.1012735.s016.zip › EMT_module_Hypoxia.dmms]

FormatVersion: 0.0.1

Model{
ModelMetaData{
ModelName: EMT_module_Hypoxia
ModelVersion: 0.1.1
ModelPaper: 
ModelDescription: 
ModelNotes: 
BiasOrderFirst: 
BiasOrderLast: 
ModelMetaData}

ModelMapping{
Switch: EMT_signal (Neighbors, EMT_drivers)
Switch: EMT (SNAI1, LEF1, Twist, SNAI2, ZEB1, N_bcatenin_H, ZEB1_H, b_catenin_TCF4, ZEB2, HMGA1, TGFb_secr, miR_34, miR_200_b, miR_200_c, Ecadherin_mRNA, bcatenin_Hif1a_complex)
ModelMapping}

SwitchProfiles{
SwitchPhenotypes{
SwitchName: EMT
            Epithelial:0 *= (miR_34:1, miR_200_b:1, Ecadherin_mRNA:1, ZEB1_H:0)
            Hybrid_EM:1 *= (miR_34:0, miR_200_c:1, Ecadherin_mRNA:1, ZEB1_H:0, ZEB1:1, SNAI1:1)
            Mesenchymal:2 *= (miR_34:0, miR_200_c:0, Ecadherin_mRNA:0, ZEB1_H:1)
SwitchPhenotypes} // EMT
SwitchProfiles}

ModelGraph{

Node{
NodeMetaData{
NodeName: EMT_signal
NodeGenes: 
NodeType: DM_Switch
NodeColor: #ffe400
NodeCoordinate: 12271.830102178174, 6528.815569284828
NodeDescription: 
NodeNotes: 
NodeMetaData}

NodeGate{
DiscreteLogic{
	EMT_signal *= EMT_signal
DiscreteLogic}
NodeGate}

InLink{
InputNode: EMT_signal
LinkEffect: Activation
LinkType: Indirect
LinkDescription: 
LinkNotes: 
InLink} //EMT_signal
Node} // EMT_signal

Node{
NodeMetaData{
NodeName: EMT
NodeGenes: 
NodeType: DM_Switch
NodeColor: #ffe400
NodeCoordinate: 12271.830102178174, 6528.815569284828
NodeDescription: 
NodeNotes: 
NodeMetaData}

NodeGate{
DiscreteLogic{
	EMT:1 *= EMT:1
	EMT:2 *= EMT:2
DiscreteLogic}
NodeGate}

InLink{
InputNode: EMT
LinkEffect: Activation
LinkType: Indirect
LinkDescription: 
LinkNotes: 
InLink} //EMT
Node} // EMT

ModelGraph}

Model{
ModelMetaData{
ModelName: EMT_module_Hypoxia_Fine
ModelVersion: 1.0.0
ModelPaper: 
ModelDescription: 
ModelNotes: 
BiasOrderFirst: 
BiasOrderLast: 
ModelMetaData}

ModelGraph{

Node{
NodeMetaData{
NodeName: EMT_drivers
NodeGenes: 
NodeType: Environment
NodeColor: gainsboro
NodeCoordinate: 12306.41078592955, 5479.860213041238
NodeDescription: {The \textit{EMT\_drivers} node represents any extra- or intracellular environment capable of driving full EMT.}
NodeNotes: 
NodeMetaData}

NodeGate{
DiscreteLogic{
	EMT_drivers *= EMT_drivers
DiscreteLogic}
NodeGate}

InLink{
InputNode: EMT_drivers
LinkEffect: Activation
LinkType: Enforced_Env
LinkDescription: {The \textit{EMT\_drivers} input node is self-sustaining in the absence of \textit{in silico} perturbation.}
LinkNotes: 
InLink} //EMT_drivers
Node} // EMT_drivers
Node{
NodeMetaData{
NodeName: Neighbors
NodeGenes: 
NodeType: Environment
NodeColor: gainsboro
NodeCoordinate: 12306.41078592955, 5479.860213041238
NodeDescription: {The \textit{EMT\_drivers} node represents any extra- or intracellular environment capable of driving full EMT.}
NodeNotes: 
NodeMetaData}

NodeGate{
DiscreteLogic{
	Neighbors *= Neighbors
DiscreteLogic}
NodeGate}

InLink{
InputNode: Neighbors
LinkEffect: Activation
LinkType: Enforced_Env
LinkDescription: {The \textit{EMT\_drivers} input node is self-sustaining in the absence of \textit{in silico} perturbation.}
LinkNotes: 
InLink} //Neighbors
Node} // Neighbors


Node{
NodeMetaData{
NodeName: SNAI1
NodeGenes: 
NodeType: TF_Protein
NodeColor: #ffe400
NodeCoordinate: 12417.592107633405, 6417.084359881509
NodeDescription: \textit{SNAI1}, also known as \textit{Snail}, is a master inducer of EMT, responsible for starting the transcriptional cascade that locks in the EMT regulatory switch \cite{tianCoupledReversibleIrreversible2013}. In epithelial cells \textit{SNAI1} is repressed by RNA interference by \textit{miR-34} \cite{siemensMiR34SNAILForm2011} and protein degradation by \textit{GSK3} \cite{zhengGlycogenSynthaseKinase32013}. Transcription by \textit{NF-$\kappa$B} \cite{minNFkBEpithelialMesenchymal2008}, along with loss of repression by \textit{GSK3} and nuclear localization by \textit{PAK1} \cite{yangPak1PhosphorylationSnail2005}, can activate \textit{SNAI1}, starting EMT. In committed mesenhymal or hybrid E/M cells \textit{ZEB1} {\color{NavyBlue} and/or \textit{Hif-1$\alpha$}/\textit{$\beta$-catenin}\cite{xuSnailDirectTarget2015,xiIdentificationPY654vcateninCritical2013}} lower the barrier to maitnaining high levels of \textit{SNAI1}. Downstream of \textit{TGF}$\beta$, \textit{HMGA2} further aids its transcriptiopnal upregulation \cite{thuaultHMGA2SmadsCoregulate2008}{\color{NavyBlue}, as does\textit{HMGA1} \cite{zhongAssociationS100A13HMGA12016}.} 
NodeNotes: SNAI1 *= (PAK1 and (not GSK3 or NfkB or (not miR_34 and (ZEB1_H or ZEB1)))) or (NfkB and not (miR_34 and GSK3) and (ZEB1_H or ZEB1)) or (((ZEB1_H and ZEB1) or bcatenin_Hif1a_complex) and (not (miR_34 or GSK3) or (NfkB or PAK1 or HMGA2)))
NodeMetaData}

NodeGate{
DiscreteLogic{
	SNAI1 *= (not Neighbors and (EMT_drivers or (not miR_34 and (ZEB1_H or ZEB1)))) 
			or (((ZEB1_H and ZEB1) or bcatenin_Hif1a_complex or N_bcatenin_H) and not (miR_34 and Neighbors)) 
			or (HMGA1 and not miR_34) 
			or EMT_drivers
// 	SNAI1 *= (PAK1 and (not GSK3 or NfkB or (not miR_34 and (ZEB1_H or ZEB1) and Hif1a_basal))) 
// 			or (NfkB and not (miR_34 and GSK3) and (ZEB1_H or ((ZEB1 or Hif1a_High) and PAK1))) 
// 			or (((ZEB1_H and ZEB1) or bcatenin_Hif1a_complex or N_bcatenin_H) and (not (miR_34 or GSK3) or NfkB or PAK1)) 
// 			or (SMAD2_3_4 and not (miR_34 or GSK3))
// 			or (HMGA1 and not miR_34) 
// 			or HMGA2
DiscreteLogic}
NodeGate}


InLink{
InputNode: EMT_drivers
LinkEffect: Activation
LinkType: Indirect
LinkDescription: 
LinkNotes: 
InLink} //EMT\_drivers
InLink{
InputNode: Neighbors
LinkEffect: Repression
LinkType: Indirect
LinkDescription: 
LinkNotes: 
InLink} //EMT\_drivers
InLink{
InputNode: miR_34
LinkEffect: Repression
LinkType: RNAi
LinkDescription: \textit{SNAI1} mRNA is a direct target of \textit{miR-34} suppression \cite{siemensMiR34SNAILForm2011}.
LinkNotes: 
InLink} //miR_34

InLink{
InputNode: ZEB1_H
LinkEffect: Activation
LinkType: Indirect
LinkDescription: \textit{ZEB1} is an indirect transcriptional inducer of \textit{SNAI1} \cite{zhangATMmediatedStabilizationZEB12014}, likely by acting as a competitive inhibitor of microRNAs such as \textit{miR-34} \cite{kimCompetingEndogenousRNA2021}. 
LinkNotes: 
InLink} //ZEB1_H

InLink{
InputNode: ZEB1
LinkEffect: Activation
LinkType: Indirect
LinkDescription: \textit{ZEB1} is an indirect transcriptional inducer of \textit{SNAI1} \cite{zhangATMmediatedStabilizationZEB12014}, likely by acting as a competitive inhibitor of microRNAs such as \textit{miR-34} \cite{kimCompetingEndogenousRNA2021}. 
LinkNotes: 
InLink} //ZEB1

InLink{
InputNode: HMGA1
LinkEffect: Activation
LinkType: Indirect
LinkDescription: {\color{NavyBlue} siRNA against \textit{HMGA1} strongly reduces \textit{SNAI1} protein expression, though it is unclear whether this is the result of direct transcriptional repression similar to \textit{HMGA2} \cite{zhongAssociationS100A13HMGA12016}.}
LinkNotes: 
InLink} //HMGA1


InLink{
InputNode: N_bcatenin_H
LinkEffect: Activation
LinkType: Transcription
LinkDescription: 
LinkNotes: 
InLink} //N_bcatenin_H

InLink{
InputNode: bcatenin_Hif1a_complex
LinkEffect: Activation
LinkType: Transcription
LinkDescription: {\color{NavyBlue} Complex formation between  \textit{Hif-1$\alpha$} and \textit{$\beta$-catenin}, aided by active \textit{Src} and ROS, is required for increased \textit{SNAI1} under hypoxia; inhibitors of \textit{Hif-1$\alpha$}, \textit{$\beta$-catenin}, \textit{Src} or ROS abrogate \textit{SNAI1} expression \cite{xiIdentificationPY654vcateninCritical2013}.}
LinkNotes: PMID: 23246962
InLink} //bcatenin_Hif1a_complex

Node} // SNAI1

Node{
NodeMetaData{
NodeName: LEF1
NodeGenes: 
NodeType: TF_Protein
NodeColor: #ffe400
NodeCoordinate: 12383.306393347691, 6659.602728671961
NodeDescription: Lymphoid enhancer-binding factor 1, or \textit{LEF1} is a high-mobility group transcription factor and mediator of \textit{Wnt/$\beta$-catenin} signaling. In addition to promotong proliferation, \textit{LEF1} helps induce EMT by activating the transcription \textit{SNAI2} and \textit{ZEB1} \cite{santiagoWntSignalingPathway2017}. It is induced by  \textit{NF-$\kappa$B} \cite{yunNFkBRegulatesLef12007} {or \textit{Smad2/4} \cite{nawshadTGFbeta3SignalingActivates2003}}, its transcriptional potency is boosted by \textit{ZEB1} \cite{rosmaninhoZeb1PotentiatesGenome2018}, and it is targeted for degradation by \textit{miR-200}. 
NodeNotes: 
NodeMetaData}

NodeGate{
DiscreteLogic{
	LEF1 *= (ZEB1 and not miR_200_c) or ZEB1_H or EMT_drivers
//	LEF1 *= (ZEB1 and not miR_200_c) or ZEB1_H or NfkB or SMAD2_3_4
DiscreteLogic}
NodeGate}

InLink{
InputNode: EMT_drivers
LinkEffect: Activation
LinkType: Indirect
LinkDescription: {The \textit{EMT\_drivers} input node is self-sustaining in the absence of \textit{in silico} perturbation.}
LinkNotes: 
InLink} //EMT_drivers

InLink{
InputNode: miR_200_c
LinkEffect: Repression
LinkType: Indirect
LinkDescription: {\color{NavyBlue} \textit{miR-200a-3p} is an indirect repressor of \textit{LEF1}, as it limiting basal \textit{Pitx2} and \textit{$\beta$-catenin} complexes from inducing \textit{LEF1} transcription \cite{sharpPituitaryHomeoboxPitx22014}. Here we assume that medium \textit{ZEB1} availability can aid \textit{LEF1}-mediated transcription if \textit{miR-200} is repressed, while high levels of \textit{ZEB1} can override \textit{miR-200}. }
LinkNotes: Better way to do this would be to have medium N_bcatenin as an inducer, and miR-200 acting on that one? But release from jucntions should still be possible for N_bcatenin, as a mechanosensitive way to EMT... 
InLink} //miR_200_c

InLink{
InputNode: ZEB1_H
LinkEffect: Activation
LinkType: Complex_Formation
LinkDescription: \textit{ZEB1} can bind to and significantly boost \textit{LEF1}-mediated transcription \cite{rosmaninhoZeb1PotentiatesGenome2018}.
LinkNotes: 
InLink} //ZEB1_H

InLink{
InputNode: ZEB1
LinkEffect: Activation
LinkType: Complex_Formation
LinkDescription: \textit{ZEB1} can bind to and significantly boost \textit{LEF1}-mediated transcription \cite{rosmaninhoZeb1PotentiatesGenome2018}.
LinkNotes: 
InLink} //ZEB1
Node} // LEF1

Node{
NodeMetaData{
NodeName: SNAI2
NodeGenes: 
NodeType: TF_Protein
NodeColor: #ffe400
NodeCoordinate: 12505.875743592655, 6532.62249359208
NodeDescription: \textit{SNAI2}, also known as \textit{Slug}, is a prototypical EMT transcription factor that regulates tissue development and tumorigenesis \cite{zhouMolecularRegulationSnai22019}. It is induced / maintained in mesenhymal cells by \textit{Twist} \cite{casasSnail2EssentialMediator2011}, \textit{$\beta$-catenin} \cite{saegusaRequirementAktBetacatenin2009,zhouMolecularRegulationSnai22019}, \textit{LEF1} \cite{lambertiniSLUGNewTarget2010} as well as positive auto-regulation \cite{kumarAutoregulationSlugMediates2015}. In response to \textit{TGF$\beta$} it is induced by \textit{Smad3} \cite{moritaDualRolesMyocardinrelated2007} and \textit{HMGA1/2} \cite{gandhiBimodalFunctionChromatin2020,thuaultTransformingGrowthFactorbeta2006}.
NodeNotes: Molecular regulation of Snai2 in development and disease
NodeMetaData}

NodeGate{
DiscreteLogic{
	SNAI2 *= (Twist and (SNAI2 or not Neighbors or (N_bcatenin_H and LEF1))) or HMGA1 or EMT_drivers
//	SNAI2 *= (Twist and (SNAI2 or N_bcatenin or (N_bcatenin_H and LEF1))) or SMAD2_3_4 or HMGA2 or HMGA1
DiscreteLogic}
NodeGate}


InLink{
InputNode: EMT_drivers
LinkEffect: Activation
LinkType: Indirect
LinkDescription: 
LinkNotes: 
InLink} //EMT_drivers

InLink{
InputNode: Neighbors
LinkEffect: Repression
LinkType: Indirect
LinkDescription: 
LinkNotes: 
InLink} //Neighbors

InLink{
InputNode: LEF1
LinkEffect: Activation
LinkType: Transcription
LinkDescription: \textit{LEF1} is a direct transcriptional inducer of \textit{SNAI2} \cite{lambertiniSLUGNewTarget2010}.
LinkNotes: doi.org/10.1186/1471-2199-11-13
InLink} //LEF1

InLink{
InputNode: SNAI2
LinkEffect: Activation
LinkType: Transcription
LinkDescription: \textit{SNAI2} is able to bind to its own promoter and induce transcription of its own mRNA \cite{kumarAutoregulationSlugMediates2015}.
LinkNotes: 
InLink} //SNAI2

InLink{
InputNode: Twist
LinkEffect: Activation
LinkType: Transcription
LinkDescription: \textit{Twist} is a direct transcriptional inducer of \textit{SNAI2} \cite{casasSnail2EssentialMediator2011}.
LinkNotes: “In the case of Snai2, both Snai1 and Twist proteins are capable of binding to the SNAI2 promoter to induce its gene expression.” \cite{zhouMolecularRegulationSnai22019}
InLink} //Twist

InLink{
InputNode: HMGA1
LinkEffect: Activation
LinkType: Indirect
LinkDescription: {\color{NavyBlue} Loss of \textit{HMGA1} strongly reduces \textit{SNAI2} levels, though it is unclear whether this is the result of direct transcriptional repression \cite{gandhiBimodalFunctionChromatin2020}.}
LinkNotes: 
InLink} //HMGA1

InLink{
InputNode: N_bcatenin_H
LinkEffect: Activation
LinkType: Transcription
LinkDescription: The \textit{Wnt/$\beta$-catenin} pathway promotes \textit{SNAI2} transcription through nuclear \textit{$\beta$-catenin} \cite{saegusaRequirementAktBetacatenin2009,zhouMolecularRegulationSnai22019}.
LinkNotes: 
InLink} //N_bcatenin_H
Node} // SNAI2

Node{
NodeMetaData{
NodeName: Twist
NodeGenes: 
NodeType: TF_Protein
NodeColor: #ffe400
NodeCoordinate: 12505.875743592653, 6448.01134934278
NodeDescription: \textit{Twist} is a master trancriptional regulator of the EMT program, induced by \textit{NF-$\kappa$B} \cite{phamUpregulationTwist1NFkB2007} or \textit{HMGA2} \cite{tanRegulationTranscriptionFactor2012}, stabilized and aided by \textit{SNAI1}, repressed by \textit{miR-34} unless induced by \textit{YAP}, and cleaved during apoptosis by \textit{Caspase 3} \cite{demontisTwistSubstrateCaspase2006}. {\color{NavyBlue} Under hypoxia, \textit{Twist} is induced by complex formation between \textit{Src}-phosphorylated \textit{$\beta$-catenin} and \textit{Hif-1$\alpha$} \cite{xiIdentificationPY654vcateninCritical2013}.}
NodeNotes: Twist *= (not Casp3) and ((SNAI1 and (NfkB or not miR_34)) or HMGA2)
NodeMetaData}

NodeGate{
DiscreteLogic{
	Twist *= EMT_drivers or HMGA1 or bcatenin_Hif1a_complex or (SNAI1 and (not miR_34 or not Neighbors))
//	Twist *= not Casp3 and (HMGA2 or HMGA1 or bcatenin_Hif1a_complex or (SNAI1 and NfkB and (not miR_34 or YAP or (N_bcatenin and Hif1a_High and Src_High))))
DiscreteLogic}
NodeGate}


InLink{
InputNode: EMT_drivers
LinkEffect: Activation
LinkType: Indirect
LinkDescription: {The \textit{EMT\_drivers} input node is self-sustaining in the absence of \textit{in silico} perturbation.}
LinkNotes: 
InLink} //EMT_drivers

InLink{
InputNode: Neighbors
LinkEffect: Repression
LinkType: Indirect
LinkDescription: 
LinkNotes: 
InLink} //Neighbors

InLink{
InputNode: SNAI1
LinkEffect: Activation
LinkType: Indirect
LinkDescription: \textit{SNAI1} is required a rapid inrease in \textit{Twist} protein levels, and aids its subsequent transcription in response to \textit{TGF$\beta$} \cite{daveFunctionalCooperationSnail12011}. In addition, \textit{SNAI1} potentiates \textit{Twist}-mediated enhancer activation \cite{remboldConservedRoleSnail2014}.
LinkNotes: “Unexpectedly, the expression of Snail1 and Twist shows a mutual dependence although to a different extent; whereas Twist depletion retards Snail1 up-regulation by TGF-β, Snail1 is necessary for the rapid increase in Twist protein and later up-regulation of Twist1 mRNA induced by the cytokine.” \cite{daveFunctionalCooperationSnail12011}
InLink} //SNAI1

InLink{
InputNode: miR_34
LinkEffect: Repression
LinkType: RNAi
LinkDescription: \textit{Twist}'s 3'UTR is a direct target of \textit{miR-34} \cite{imaniMicroRNA34aTargetsEpithelial2017}.
LinkNotes: 
InLink} //miR_34

InLink{
InputNode: HMGA1
LinkEffect: Activation
LinkType: Transcription
LinkDescription: {\color{NavyBlue} \textit{Twist1} mRNA strongly expression was repressed in \textit{HMGA1} knock-down cells compared to controls \cite{beltonHMGA1InducesIntestinal2012}.}
LinkNotes: 22276142
InLink} //HMGA1

InLink{
InputNode: bcatenin_Hif1a_complex
LinkEffect: Activation
LinkType: Transcription
LinkDescription: {\color{NavyBlue} \textit{Twist} is a direct transcriptional target of \textit{Hif-1$\alpha$} \cite{xiIdentificationPY654vcateninCritical2013}. Under hypoxia, increased levels of \textit{Twist} are dependent on complex formation between \textit{Src}-phosphorylated \textit{$\beta$-catenin} and \textit{Hif-1$\alpha$} \cite{xiIdentificationPY654vcateninCritical2013}.}
LinkNotes: PMID: 23246962
InLink} //bcatenin_Hif1a_complex

Node} // Twist

Node{
NodeMetaData{
NodeName: miR_34
NodeGenes: 
NodeType: MicroRNA
NodeColor: #ffe400
NodeCoordinate: 12306.888599241503, 6417.084359881509
NodeDescription: \textit{miR-34} is an microRNA expressed in epithelial cells and central to blocking the accumulation of EMT-initiating transcription factors such as \textit{SNAI1} and \textit{$\beta$-catenin}  \cite{zhangMicroRNA34FamilyPotential2019}. \textit{SNAI1}, together with \textit{ZEB1}, feed back to repress \textit{miR-34} expression in mesenhymal and hybrid E/M cells \cite{nieRolesMicroRNA34aEpithelial2019}.
NodeNotes: 
NodeMetaData}

NodeGate{
DiscreteLogic{
	miR_34 *= (not SNAI1) or (not (ZEB1 or ZEB1_H))
//	miR_34 *= (not SNAI1) or (not (ZEB1 or ZEB1_H))
DiscreteLogic}
NodeGate}

InLink{
InputNode: SNAI1
LinkEffect: Repression
LinkType: Transcription
LinkDescription: \textit{SNAI1} is a direct inhibitor of \textit{miR-34} transcription  \cite{nieRolesMicroRNA34aEpithelial2019}.
LinkNotes: “SNAIL and ZEB1 bind to E-boxes in the miR-34a/b/c promoters, thereby repressing miR-34a/b/c expression.” \cite{nieRolesMicroRNA34aEpithelial2019}
InLink} //SNAI1

InLink{
InputNode: ZEB1_H
LinkEffect: Repression
LinkType: Transcription
LinkDescription: \textit{ZEB1} is a direct inhibitor of \textit{miR-34} transcription \cite{nieRolesMicroRNA34aEpithelial2019}.
LinkNotes: 
InLink} //ZEB1_H

InLink{
InputNode: ZEB1
LinkEffect: Repression
LinkType: Transcription
LinkDescription: \textit{ZEB1} is a direct inhibitor of \textit{miR-34} transcription \cite{nieRolesMicroRNA34aEpithelial2019}.
LinkNotes: ZEB1 drives prometastatic actin cytoskeletal remodeling by downregulating miR-34a expression
InLink} //ZEB1
Node} // miR_34

Node{
NodeMetaData{
NodeName: miR_200_b
NodeGenes: 
NodeType: MicroRNA
NodeColor: #ffe400
NodeCoordinate: 12299.321778125824, 6548.532725443193
NodeDescription: The \textit{miR-200b} microRNA is expressed in epithelial cells and is central to blocking EMT transcription factors \cite{mongrooRoleMiR200Family2010}. {\color{NavyBlue} Its levels are increased by \textit{p21} \cite{liP21ZEB1ComplexInhibits2014},} and it is directly induced by \textit{c-Myb} \cite{pieraccioliActivationMiR200CMyb2013} and repressed by \textit{ZEB1} \cite{burkReciprocalRepressionZEB12008,haraguchiDynamicsPlasticityEpithelial2016}. This repression is indirectly supported by \textit{SNAI1} \cite{gillSnailMicroRNA200Family2011,moesNovelNetworkIntegrating2012} and \textit{Twist} \cite{daveFunctionalCooperationSnail12011}. Here we assume that in addition to the absence of \textit{p21} and the aid of \textit{SNAI1} and \textit{Twist}, {\color{NavyBlue} either \textit{ZEB2} or} high levels of \textit{ZEB1} (\textit{ZEB\_H} = ON) are required to silence the active  \textit{miR-200} promoter. In contrast, medium \textit{ZEB1} can maintain repression as long as \textit{miR-200} inducer \textit{c-Myb} is off.
NodeNotes: miR_200 *= p21 or ((not ((Twist and ZEB1_H) and SNAI1)) and (not (((Twist and SNAI1) and ZEB1) and (not (miR_200 or c_Myb)))))
NodeMetaData}

NodeGate{
DiscreteLogic{
	miR_200_b *= not ((Twist and SNAI1 and ZEB1) or ZEB1_H or ZEB2)
//	miR_200_b *= p21 and not ((Twist and SNAI1 and (ZEB1 or not c_Myb)) or ZEB1_H or ZEB2)
DiscreteLogic}
NodeGate}


InLink{
InputNode: SNAI1
LinkEffect: Repression
LinkType: Indirect
LinkDescription: \textit{SNAI1} induction reduces the expression of \textit{miR-200} \cite{gillSnailMicroRNA200Family2011,moesNovelNetworkIntegrating2012}. 
LinkNotes: maybe worth including mir-203? \cite{moesNovelNetworkIntegrating2012}
InLink} //SNAI1

InLink{
InputNode: Twist
LinkEffect: Repression
LinkType: Indirect
LinkDescription: \textit{Twist} upregulation is required to maintain high levels of \textit{ZEB1} (\textit{Twist} is a direct enhancer of \textit{ZEB1}) \cite{daveFunctionalCooperationSnail12011}. Thus, we assume that \textit{ZEB1} and \textit{SNAI1} cannot fully repress the \textit{miR-200} cluster in the absence of \textit{Twist}. In addition, overexpression of \textit{Twist} resulted in DNA methylation of the  \textit{miR-200} locus, though this effect is likely the indirect result of \textit{ZEB1}-mediated repression \cite{nevesRoleDNAMethylation2010}.
LinkNotes: 
InLink} //Twist

InLink{
InputNode: ZEB1_H
LinkEffect: Repression
LinkType: Transcription
LinkDescription: \textit{ZEB1} is a direct transcriptional repressor of \textit{miR-200} expression \cite{burkReciprocalRepressionZEB12008,haraguchiDynamicsPlasticityEpithelial2016}. 
LinkNotes: 
InLink} //ZEB1_H

InLink{
InputNode: ZEB1
LinkEffect: Repression
LinkType: Transcription
LinkDescription: \textit{ZEB1} is a direct transcriptional repressor of \textit{miR-200} expression \cite{burkReciprocalRepressionZEB12008,haraguchiDynamicsPlasticityEpithelial2016}. 
LinkNotes: 
InLink} //ZEB1

InLink{
InputNode: ZEB2
LinkEffect: Repression
LinkType: Transcription
LinkDescription: {\color{NavyBlue}Overexpression of \textit{ZEB2} suppressed the activity of the \textit{miR-200b-200a-429} promoter \cite{funatoTBX1TargetsMiR200ZEB22022}; \textit{ZEB2} is a direct transcriptional repressor of the \textit{miR-200} cluster \cite{burkReciprocalRepressionZEB12008,haraguchiDynamicsPlasticityEpithelial2016,brackenDoubleNegativeFeedbackLoop2008}. }
LinkNotes: 
InLink} //ZEB2

Node} // miR_200_b

Node{
NodeMetaData{
NodeName: miR_200_c
NodeGenes: 
NodeType: MicroRNA
NodeColor: #ffe400
NodeCoordinate: 12308.39184182009, 6605.54455437859
NodeDescription: The \textit{miR-200c} microRNA is expressed in epithelial cells and is central to blocking EMT transcription factors \cite{mongrooRoleMiR200Family2010}. It is directly induced by \textit{c-Myb} \cite{pieraccioliActivationMiR200CMyb2013} and repressed by \textit{ZEB1} {\color{NavyBlue}or \textit{ZEB2} \cite{burkReciprocalRepressionZEB12008,haraguchiDynamicsPlasticityEpithelial2016,burkReciprocalRepressionZEB12008,haraguchiDynamicsPlasticityEpithelial2016,brackenDoubleNegativeFeedbackLoop2008}}. This repression is indirectly supported by \textit{SNAI1} \cite{gillSnailMicroRNA200Family2011,moesNovelNetworkIntegrating2012} and \textit{Twist} \cite{daveFunctionalCooperationSnail12011}. Here we assume that in addition to the aid of \textit{SNAI1} and \textit{Twist}, high levels of \textit{ZEB1} (\textit{ZEB\_H} = ON) {\color{NavyBlue}or \textit{ZEB2}} are required to silence the active  \textit{miR-200} promoter. In contrast, medium \textit{ZEB1} can maintain repression as long as \textit{miR-200} is silenced and its inducer \textit{c-Myb} is off.
NodeNotes: miR_200 *= p21 or ((not ((Twist and ZEB1_H) and SNAI1)) and (not (((Twist and SNAI1) and ZEB1) and (not (miR_200 or c_Myb)))))
NodeMetaData}

NodeGate{
DiscreteLogic{
	miR_200_c *= not (Twist and SNAI1 and (ZEB1_H or ZEB2 or (ZEB1 and not miR_200_c)))
//	miR_200_c *= not (Twist and SNAI1 and (ZEB1_H or ZEB2 or (ZEB1 and not (miR_200_c or c_Myb))))
DiscreteLogic}
NodeGate}

InLink{
InputNode: SNAI1
LinkEffect: Repression
LinkType: Indirect
LinkDescription: \textit{SNAI1} induction reduces the expression of \textit{miR-200} \cite{gillSnailMicroRNA200Family2011,moesNovelNetworkIntegrating2012}. 
LinkNotes: maybe worth including mir-203? \cite{moesNovelNetworkIntegrating2012}
InLink} //SNAI1

InLink{
InputNode: Twist
LinkEffect: Repression
LinkType: Indirect
LinkDescription: \textit{Twist} upregulation is required to maintain high levels of \textit{ZEB1} (\textit{Twist} is a direct enhancer of \textit{ZEB1}) \cite{daveFunctionalCooperationSnail12011}. Thus, we assume that \textit{ZEB1} and \textit{SNAI1} cannot fully repress the \textit{miR-200} cluster in the absence of \textit{Twist}. In addition, overexpression of \textit{Twist} resulted in DNA methylation of the  \textit{miR-200} locus, though this effect is likely the indirect result of \textit{ZEB1}-mediated repression \cite{nevesRoleDNAMethylation2010}.
LinkNotes: 
InLink} //Twist

InLink{
InputNode: miR_200_c
LinkEffect: Activation
LinkType: Epigenetic
LinkDescription: {\color{NavyBlue} As the \textit{miR-200} promoter is subject of DNA methylaiton and epigenetic silencing during EMT \cite{nevesRoleDNAMethylation2010}, we assume that it is more difficult to turn off than to maintain its silenced state.}
LinkNotes: chromatin gets packed, can survive dip in Zeb1
InLink} //miR_200_c

InLink{
InputNode: ZEB1_H
LinkEffect: Repression
LinkType: Transcription
LinkDescription: \textit{ZEB1} is a direct transcriptional repressor of \textit{miR-200} expression \cite{burkReciprocalRepressionZEB12008,haraguchiDynamicsPlasticityEpithelial2016}. 
LinkNotes: 
InLink} //ZEB1_H

InLink{
InputNode: ZEB1
LinkEffect: Repression
LinkType: Transcription
LinkDescription: \textit{ZEB1} is a direct transcriptional repressor of \textit{miR-200} expression \cite{burkReciprocalRepressionZEB12008,haraguchiDynamicsPlasticityEpithelial2016}. 
LinkNotes: 
InLink} //ZEB1

InLink{
InputNode: ZEB2
LinkEffect: Repression
LinkType: Transcription
LinkDescription: {\color{NavyBlue} \textit{ZEB2} is a direct transcriptional repressor of \textit{miR-200} expression \cite{burkReciprocalRepressionZEB12008,haraguchiDynamicsPlasticityEpithelial2016,brackenDoubleNegativeFeedbackLoop2008}. }
LinkNotes: 
InLink} //ZEB2
Node} // miR_200_c

Node{
NodeMetaData{
NodeName: ZEB1_H
NodeGenes: 
NodeType: TF_Protein
NodeColor: #ffe400
NodeCoordinate: 12449.649516303865, 6599.602728671961
NodeDescription: The \textit{ZEB1\_H} node represents maximal \textit{ZEB1} activation seen in fully mesenchymal cells \cite{jollyImplicationsHybridEpithelial2015, luMicroRNAbasedRegulationEpithelialhybridmesenchymal2013,zhangTGFvinducedEpithelialtomesenchymalTransition2014}. In our model this requires medium \textit{ZEB1}, as well as \textit{LEF1} \cite{kobayashiTranscriptionFactorLEF12013},  either \textit{SNAI2} \cite{welsTranscriptionalActivationZEB12011} or the absence of \textit{miR-200}  \cite{liMiR200CanRepress2014,titleGeneticDissectionMiR200Zeb12018}, as well as either high nuclear \textit{$\beta$-catenin} \cite{sanchez-tilloVcateninTCF4Complex2011}{\color{NavyBlue} high \textit{Hif-1$\alpha$}\cite{zhangHIF1aPromotesEpithelialMesenchymal2015}, \textit{$\beta$-catenin/TCF4}\cite{sanchez-tilloVcateninTCF4Complex2011}, or \textit{HMGA1}\cite{aiHMGA1AggravatesOxidative2023}.}
NodeNotes: ZEB1_H *= ZEB1 and ((N_bcatenin_H and LEF1) and (SNAI2 or (not miR_200)))
NodeMetaData}

NodeGate{
DiscreteLogic{
	ZEB1_H *= ZEB1 and LEF1 and (SNAI2 or not miR_200_c) and ((N_bcatenin_H or b_catenin_TCF4 or HMGA1))
//	ZEB1_H *= ZEB1 and LEF1 and (SNAI2 or not miR_200_c) and ((N_bcatenin_H or Hif1a_High or b_catenin_TCF4 or HMGA1)) and Hif1a_basal
DiscreteLogic}
NodeGate}

InLink{
InputNode: LEF1
LinkEffect: Activation
LinkType: Indirect
LinkDescription: \textit{LEF1} overexpression lead to a substantial increase in \textit{ZEB1}, indicating that elevated levels of \textit{LEF1} can help push \textit{ZEB1} into its mesenchymal-specific high expression range (\textit{LEF1\_H} node) \cite{kobayashiTranscriptionFactorLEF12013}.
LinkNotes: 
InLink} //LEF1

InLink{
InputNode: SNAI2
LinkEffect: Activation
LinkType: Transcription
LinkDescription: \textit{SNAI2} promotes \textit{ZEB1} transcription \cite{welsTranscriptionalActivationZEB12011}.
LinkNotes: “Transcriptional activation of ZEB1 was demonstrated to be specific for Slug.” \cite{welsTranscriptionalActivationZEB12011}
InLink} //SNAI2

InLink{
InputNode: miR_200_c
LinkEffect: Repression
LinkType: RNAi
LinkDescription: {\color{NavyBlue} \textit{miR-200} reduces mRNA expression of \textit{ZEB1} by targeting its mRNA for destruction \cite{parkMiR200FamilyDetermines2008,liMiR200CanRepress2014,titleGeneticDissectionMiR200Zeb12018}.}
LinkNotes: 
InLink} //miR_200_c

InLink{
InputNode: ZEB1
LinkEffect: Activation
LinkType: Persistence
LinkDescription: As the \textit{ZEB1} node represents moderate levels of this trascription factor,  \textit{ZEB1\_H} = ON requires \textit{ZEB1} = ON.
LinkNotes: 
InLink} //ZEB1

InLink{
InputNode: HMGA1
LinkEffect: Activation
LinkType: Indirect
LinkDescription: {\color{NavyBlue} \textit{HMGA1} is a transcriptional inducer of \textit{JMJD3}, which in turn directly demethylates the \textit{ZEB1} promoter to increasde its transcription \cite{aiHMGA1AggravatesOxidative2023}.}
LinkNotes: "HMGA1 was bound to the JMJD3 promoter to promote JMJD3 transcription, and JMJD3 induced demethylation of H3K27me3 on the ZEB1 promoter to promote ZEB1 transcription."
InLink} //HMGA1

InLink{
InputNode: N_bcatenin_H
LinkEffect: Activation
LinkType: Transcription
LinkDescription: Nuclear \textit{$\beta$-catenin/TCF4} are direct transcriptional inducers of the \textit{ZEB1} promoter \cite{sanchez-tilloVcateninTCF4Complex2011}. We assume that high levels of nuclear \textit{$\beta$-catenin} can drive \textit{ZEB1\_H} levels.
LinkNotes: We found that β-catenin/TCF4 binds directly to the ZEB1 promoter and activates its transcription.” \cite{sanchez-tilloVcateninTCF4Complex2011} )
InLink} //N_bcatenin_H

InLink{
InputNode: b_catenin_TCF4
LinkEffect: Activation
LinkType: Transcription
LinkDescription: {\color{NavyBlue}Nuclear \textit{$\beta$-catenin/TCF4} are direct transcriptional inducers of the \textit{ZEB1} promoter \cite{sanchez-tilloVcateninTCF4Complex2011}.} 
LinkNotes: We found that β-catenin/TCF4 binds directly to the ZEB1 promoter and activates its transcription.” \cite{sanchez-tilloVcateninTCF4Complex2011} )
InLink} //b_catenin_TCF4

Node} // ZEB1_H

Node{
NodeMetaData{
NodeName: ZEB1
NodeGenes: 
NodeType: TF_Protein
NodeColor: #ffe400
NodeCoordinate: 12417.193563502378, 6527.719970995882
NodeDescription: Zinc finger E-box binding homeobox 1  or \textit{ZEB1} is one of the core regulators of the EMT transcriptional switch \cite{drapelaZEB1CriticalRegulator2020}. It is induced by \textit{SNAI2} \cite{welsTranscriptionalActivationZEB12011}, nuclear \textit{$\beta$-catenin/TCF4} \cite{sanchez-tilloVcateninTCF4Complex2011}, {\color{NavyBlue}\textit{Twist} aided by \textit{SMAD2/3/4}, or high levels of \textit{Hif-1$\alpha$}.} The epithelial microRNA \textit{miR-200} targets its mRNA for destruction \cite{liMiR200CanRepress2014,titleGeneticDissectionMiR200Zeb12018}. As \textit{ZEB1} has two distinct activation levels in hybrid E/M cells vs fully mesenchynmal ones \cite{jollyImplicationsHybridEpithelial2015, luMicroRNAbasedRegulationEpithelialhybridmesenchymal2013,zhangTGFvinducedEpithelialtomesenchymalTransition2014}, we modeled \textit{ZEB1} activity with two nodes; this one represents at least medium \textit{ZEB1} activity (characteristic of hybrid E/M cells and compatible with ongoing \textit{miR-200} expression), and the \textit{ZEB1\_H} node representing maximal \textit{ZEB1} activation seen in fully mesenchymal cells.
NodeNotes: ZEB1 *= SNAI2 or ((Twist and TGF_bRI) or Hif1a_High or b_catenin_TCF4 and (not miR_200))
NodeMetaData}

NodeGate{
DiscreteLogic{
	ZEB1 *= SNAI2 or (Twist and EMT_drivers) or (b_catenin_TCF4 and not (miR_200_b or miR_200_c))
//	ZEB1 *= SNAI2 or (Twist and SMAD2_3_4) or ((b_catenin_TCF4 or Hif1a_High) and not (miR_200_b or miR_200_c))
DiscreteLogic}
NodeGate}

InLink{
InputNode: EMT_drivers
LinkEffect: Activation
LinkType: Indirect
LinkDescription: {The \textit{EMT\_drivers} input node is self-sustaining in the absence of \textit{in silico} perturbation.}
LinkNotes: 
InLink} //EMT_drivers


InLink{
InputNode: SNAI2
LinkEffect: Activation
LinkType: Transcription
LinkDescription: \textit{SNAI2} promotes \textit{ZEB1} transcription \cite{welsTranscriptionalActivationZEB12011}.
LinkNotes: “Transcriptional activation of ZEB1 was demonstrated to be specific for Slug.” \cite{welsTranscriptionalActivationZEB12011}
InLink} //SNAI2

InLink{
InputNode: Twist
LinkEffect: Activation
LinkType: Transcription
LinkDescription: {\color{NavyBlue} \textit{Twist} works together with \textit{Smad2/3/4} active complexes to induce \textit{Zeb1} expression \cite{seoaneTGFvFamilySignaling2017}. }
LinkNotes: PMID: 27105506
InLink} //Twist

InLink{
InputNode: miR_200_b
LinkEffect: Repression
LinkType: RNAi
LinkDescription: {\color{NavyBlue} \textit{miR-200} inhibits mRNA expression of \textit{ZEB1} by targeting its mRNA for destruction \cite{parkMiR200FamilyDetermines2008,liMiR200CanRepress2014,titleGeneticDissectionMiR200Zeb12018}.}
LinkNotes: 
InLink} //miR_200_b

InLink{
InputNode: miR_200_c
LinkEffect: Repression
LinkType: RNAi
LinkDescription: {\color{NavyBlue} \textit{miR-200} inhibits mRNA expression of \textit{ZEB1} by targeting its mRNA for destruction \cite{parkMiR200FamilyDetermines2008,liMiR200CanRepress2014,titleGeneticDissectionMiR200Zeb12018}.}
LinkNotes: 
InLink} //miR_200_c

InLink{
InputNode: b_catenin_TCF4
LinkEffect: Activation
LinkType: Transcription
LinkDescription: Nuclear \textit{$\beta$-catenin/TCF4} are direct transcriptional inducers of the \textit{ZEB1} promoter \cite{sanchez-tilloVcateninTCF4Complex2011}.
LinkNotes: “We found that β-catenin/TCF4 binds directly to the ZEB1 promoter and activates its transcription.” \cite{sanchez-tilloVcateninTCF4Complex2011}
InLink} //b_catenin_TCF4

Node} // ZEB1

Node{
NodeMetaData{
NodeName: ZEB2
NodeGenes: 
NodeType: TF_Protein
NodeColor: #ffe400
NodeCoordinate: 12107.075583859933, 6668.630413892437
NodeDescription: {\color{NavyBlue} Zinc finger E-box binding homeobox 2  or \textit{ZEB2} is a core regulator of the EMT transcriptional switch. \textit{ZEB2} is transcriptionally induced by either \textit{NF-$\kappa$B} aided by moderate \textit{Hif-1$\alpha$}, \textit{SMAD2/3/4} \cite{katohIntegrativeGenomicAnalyses2009}, or high levels of \textit{Hif-1$\alpha$}. It is blocked by \textit{miR\_200c}-mediated mRNA degradation \cite{parkMiR200FamilyDetermines2008}.}
NodeNotes: 
NodeMetaData}

NodeGate{
DiscreteLogic{
	ZEB2 *= not miR_200_c and (EMT_drivers or not Neighbors)
//	ZEB2 *= not miR_200_c and ((NfkB and Hif1a_basal) or SMAD2_3_4 or Hif1a_High)
DiscreteLogic}
NodeGate}

InLink{
InputNode: EMT_drivers
LinkEffect: Activation
LinkType: Indirect
LinkDescription: 
LinkNotes: 
InLink} //EMT_drivers

InLink{
InputNode: Neighbors
LinkEffect: Repression
LinkType: Indirect
LinkDescription: 
LinkNotes: 
InLink} //Neighbors

InLink{
InputNode: miR_200_c
LinkEffect: Repression
LinkType: RNAi
LinkDescription: {\color{NavyBlue}\textit{miR\_200c} inhibits mRNA expression of \textit{ZEB2} by targeting its mRNA for destruction \cite{parkMiR200FamilyDetermines2008}.}
LinkNotes: 
InLink} //miR_200_c

Node} // ZEB2

Node{
NodeMetaData{
NodeName: HMGA1
NodeGenes: 
NodeType: TF_Protein
NodeColor: #ffe400
NodeCoordinate: 12256.35588933512, 6497.465736689035
NodeDescription: {\color{NavyBlue} \textit{HMGA1} is a high mobility group (HMG) proteininvolved in transcriptional regulation via chromatin remodeling. It is directly induced by \textit{$\beta$-catenin/TCF-4}-mediated transcription \cite{bushWntVcateninTcell2013}, and indirectly stabilized by \textit{ZEB2} repression of the the \textit{miR-637} mRNA (which targets its mRNA for degradation) \cite{zengOncogenicZEB2MiR6372021}.}
NodeNotes: 
NodeMetaData}

NodeGate{
DiscreteLogic{
	HMGA1 *= ZEB2 or (b_catenin_TCF4 and N_bcatenin_H)
//	HMGA1 *= ZEB2 or (b_catenin_TCF4 and N_bcatenin_H)
DiscreteLogic}
NodeGate}

InLink{
InputNode: ZEB2
LinkEffect: Activation
LinkType: Indirect
LinkDescription: {\color{NavyBlue} \textit{ZEB2} is a direct transcriptional repressor of the \textit{miR-637} promoter, a microRNA that targets \textit{HMGA1} mRNA for destruction \cite{zengOncogenicZEB2MiR6372021}.}
LinkNotes: "ZEB2 could directly bind to the E-box elements in the miR-637 promoter and promote cell proliferation, migration, and invasion via miR-637 downregulation. Subsequent screening confirmed that HMGA1 was a direct target of miR-637"
InLink} //ZEB2

InLink{
InputNode: N_bcatenin_H
LinkEffect: Activation
LinkType: Indirect
LinkDescription: {\color{NavyBlue} \textit{$\beta$-catenin/TCF-4} complexes are direct transcriptional inducers of \textit{HMGA1} \cite{bushWntVcateninTcell2013}.}
LinkNotes: https://www.ncbi.nlm.nih.gov/pmc/articles/PMC3616152/
InLink} //N_bcatenin_H

InLink{
InputNode: b_catenin_TCF4
LinkEffect: Activation
LinkType: Indirect
LinkDescription: {\color{NavyBlue} \textit{$\beta$-catenin/TCF-4} complexes are direct transcriptional inducers of \textit{HMGA1} \cite{bushWntVcateninTcell2013}.}
LinkNotes: https://www.ncbi.nlm.nih.gov/pmc/articles/PMC3616152/
InLink} //b_catenin_TCF4
Node} // HMGA1

Node{
NodeMetaData{
NodeName: N_bcatenin_H
NodeGenes: 
NodeType: TF_Protein
NodeColor: #ffe400
NodeCoordinate: 12190.395828713392, 6445.517618190896
NodeDescription: The \textit{N\_bcatenin\_H} node represents maximal nuclear \textit{$\beta$-catenin} accumulation. This requires \textit{N\_bcatenin} = ON, a lack of \textit{miR-34}, either complete absence of junctions (\textit{J\_acatenin} = OFF) {or activation by \textit{Smads}}, and the lack of joint repression \textit{GSK3} and either \textit{miR-200} or \textit{CyclinE/A}-bound \textit{Cdk2}.
NodeNotes: Sullivan: 	N_bcatenin_H *= (((N_bcatenin and (not miR_34)) and ((not J_acatenin) or SMAD2_3_4)) and (not (miR_200 and GSK3))) and (not ((CyclinE or CyclinA) and GSK3))
NodeMetaData}

NodeGate{
DiscreteLogic{
	N_bcatenin_H *= (not miR_34 and (not (miR_200_c or miR_200_b) or EMT_drivers)) and (EMT_drivers or not Neighbors)
//	N_bcatenin_H *= N_bcatenin and not miR_34 and (not (miR_200_c or miR_200_b) or not GSK3 or Hif1a_High) and (not J_acatenin or SMAD2_3_4) and not ((CyclinE or CyclinA) and GSK3)
DiscreteLogic}
NodeGate}

InLink{
InputNode: EMT_drivers
LinkEffect: Activation
LinkType: Indirect
LinkDescription: 
LinkNotes: 
InLink} //EMT_drivers
InLink{
InputNode: Neighbors
LinkEffect: Repression
LinkType: Enforced_Env
LinkDescription: 
LinkNotes: 
InLink} //Neighbors
InLink{
InputNode: miR_34
LinkEffect: Repression
LinkType: RNAi
LinkDescription: \textit{$\beta$-catenin}'s 3' UTR is a direct \textit{miR-34} target \cite{kimP53MicroRNA34Are2011}.
LinkNotes: 22045851
InLink} //miR_34

InLink{
InputNode: miR_200_b
LinkEffect: Repression
LinkType: RNAi
LinkDescription: {\color{NavyBlue} \textit{$\beta$-catenin}'s 3' UTR is a direct \textit{miR-200} target \cite{kangMicroRNA200aSuppressesWnt2011}.}
LinkNotes: 
InLink} //miR_200_b

InLink{
InputNode: miR_200_c
LinkEffect: Repression
LinkType: RNAi
LinkDescription: {\color{NavyBlue} \textit{$\beta$-catenin}'s 3' UTR is a direct \textit{miR-200} target \cite{kangMicroRNA200aSuppressesWnt2011}.}
LinkNotes: 
InLink} //miR_200_c

Node} // N_bcatenin_H

Node{
NodeMetaData{
NodeName: bcatenin_Hif1a_complex
NodeGenes: 
NodeType: Protein_Complex
NodeColor: #ffe400
NodeCoordinate: 12110.641603620834, 6549.413855187173
NodeDescription: {\color{NavyBlue} The \textit{$\beta$-catenin-Hif-1$\alpha$} node represents complexes formed by nuclear \textit{$\beta$-catenin} and \textit{Hif-1$\alpha$} under hypoxic conditions, promoting transcription of mesenchymal-associated genes \cite{xiIdentificationPY654vcateninCritical2013}. This complex formation is aided by high levels of active \textit{Src} and a hypoxic increase in ROS\cite{xiIdentificationPY654vcateninCritical2013}.}
NodeNotes: PMID: 23246962
NodeMetaData}

NodeGate{
DiscreteLogic{
	bcatenin_Hif1a_complex *= EMT_drivers and (N_bcatenin_H or b_catenin_TCF4)
//	bcatenin_Hif1a_complex *= Src_High and Hif1a_High and (N_bcatenin_H or b_catenin_TCF4) and ROS
DiscreteLogic}
NodeGate}

InLink{
InputNode: EMT_drivers
LinkEffect: Activation
LinkType: Indirect
LinkDescription: {The \textit{EMT\_drivers} input node is self-sustaining in the absence of \textit{in silico} perturbation.}
LinkNotes: 
InLink} //EMT_drivers

InLink{
InputNode: N_bcatenin_H
LinkEffect: Activation
LinkType: Complex_Formation
LinkDescription: {\color{NavyBlue} Nuclear \textit{$\beta$-catenin} binds to \textit{Hif1$\alpha$} leading to \textit{Src} dependent complex formation \cite{xiIdentificationPY654vcateninCritical2013}.}
LinkNotes: PMID: 23246962
InLink} //N_bcatenin_H

InLink{
InputNode: b_catenin_TCF4
LinkEffect: Activation
LinkType: Complex_Formation
LinkDescription: {\color{NavyBlue} Nuclear \textit{$\beta$-catenin} binds to \textit{Hif1$\alpha$} leading to \textit{Src} dependent complex formation \cite{xiIdentificationPY654vcateninCritical2013}.}
LinkNotes: PMID: 23246962
InLink} //b_catenin_TCF4

Node} // bcatenin_Hif1a_complex

Node{
NodeMetaData{
NodeName: Ecadherin_mRNA
NodeGenes: 
NodeType: MRNA
NodeColor: #ffe400
NodeCoordinate: 12239.408050423657, 6671.732681735256
NodeDescription: The \textit{Ecadherin\_mRNA} represents basal \textit{E-cadherin} expression, required to make at least some adherens juncitons with neighbors. This basal expression is only blocked during full EMT by the joint action of \textit{ZEB1} \cite{shirakiharaDifferentialRegulationEpithelial2007}, \textit{SNAI1} \cite{bolosTranscriptionFactorSlug2003,parkMiR200FamilyDetermines2008,nieRolesMicroRNA34aEpithelial2019}, \textit{SNAI2} \cite{bolosTranscriptionFactorSlug2003,peinadoTranscriptionalRegulationCadherins2004,parkMiR200FamilyDetermines2008}, \textit{Twist} \cite{vesunaTwistTranscriptionalRepressor2008,nieRolesMicroRNA34aEpithelial2019}, {\color{NavyBlue} and\textit{ZEB2}}; protected from repression by \textit{MCRIP1} \cite{wengMCRIP1PromotesExpression2019}.
NodeNotes: sullivan: Ecadherin_mRNA *= not ((ZEB1_H and ZEB1) and ZEB1 and SNAI1 and SNAI2 and Twist) or MCRIP1; 	Zeb2 added in COPD model; compensates for Zeb1_H, we shall see if it causes trouble
NodeMetaData}

NodeGate{
DiscreteLogic{
	Ecadherin_mRNA *= not (ZEB1_H and ZEB2 and ZEB1 and SNAI1 and SNAI2 and Twist)
//	Ecadherin_mRNA *= not (((ZEB1_H and ZEB2) or (not MCRIP1 and (ZEB1_H or ZEB2))) and ZEB1 and SNAI1 and SNAI2 and Twist)
DiscreteLogic}
NodeGate}

InLink{
InputNode: SNAI1
LinkEffect: Repression
LinkType: Transcription
LinkDescription: \textit{SNAI1} is a direct transcriptional inhibitor of \textit{E-cadherin} \cite{bolosTranscriptionFactorSlug2003,parkMiR200FamilyDetermines2008,nieRolesMicroRNA34aEpithelial2019}.
LinkNotes: “Among these EMT-TFs, SNAIL and TWIST1 are especially unique because they can combine with the E-box sequences of E-cadherin promoter to suppress the expression of E-cadherin, leading to the strengthening of EMT [32,52,53].”  \cite{nieRolesMicroRNA34aEpithelial2019}
InLink} //SNAI1

InLink{
InputNode: SNAI2
LinkEffect: Repression
LinkType: Transcription
LinkDescription: \textit{SNAI2} is a direct transcriptional inhibitor of \textit{E-cadherin} transcription \cite{bolosTranscriptionFactorSlug2003,peinadoTranscriptionalRegulationCadherins2004,parkMiR200FamilyDetermines2008}.
LinkNotes: “ZEB1, ZEB2, and the transcription factors Snail, Slug, E47, and Twist are all able to initiate EMT through binding to two bipartite E-box motifs within the E-cadherin promoter, repressing its transcription (Peinado et al. 2004).” \cite{parkMiR200FamilyDetermines2008}
InLink} //SNAI2

InLink{
InputNode: Twist
LinkEffect: Repression
LinkType: Transcription
LinkDescription: \textit{Twist} is a direct transcriptional inhibitor of \textit{E-cadherin} transcription \cite{vesunaTwistTranscriptionalRepressor2008,nieRolesMicroRNA34aEpithelial2019}.
LinkNotes: 
InLink} //Twist

InLink{
InputNode: ZEB1_H
LinkEffect: Repression
LinkType: Transcription
LinkDescription: \textit{ZEB1} is a direct transcriptional inhibitor of \textit{E-cadherin} \cite{shirakiharaDifferentialRegulationEpithelial2007}, either in partnership with its co-repressor \textit{CtBP} \cite{grooteclaesEvidenceFunctionCtBP2000}, or by binding to the SWI/SNF chromatin-remodeling protein \textit{BRG1} \cite{sanchez-tilloZEB1RepressesEcadherin2010}.
LinkNotes: 
InLink} //ZEB1_H

InLink{
InputNode: ZEB1
LinkEffect: Repression
LinkType: Transcription
LinkDescription: \textit{ZEB1} is a direct transcriptional inhibitor of \textit{E-cadherin} \cite{shirakiharaDifferentialRegulationEpithelial2007}, either in partnership with its co-repressor \textit{CtBP} \cite{grooteclaesEvidenceFunctionCtBP2000}, or by binding to the SWI/SNF chromatin-remodeling protein \textit{BRG1} \cite{sanchez-tilloZEB1RepressesEcadherin2010}.
LinkNotes: 
InLink} //ZEB1

InLink{
InputNode: ZEB2
LinkEffect: Repression
LinkType: Transcription
LinkDescription: {\color{NavyBlue} \textit{ZEB2} is a direct transcriptional inhibitor of \textit{E-cadherin} \cite{comijnTwohandedBoxBinding2001}.}
LinkNotes: 
InLink} //ZEB2
Node} // Ecadherin_mRNA

Node{
NodeMetaData{
NodeName: b_catenin_TCF4
NodeGenes: 
NodeType: Protein_Complex
NodeColor: #ffe400
NodeCoordinate: 12167.021704244198, 6607.304304067599
NodeDescription: The \textit{b\_catenin\_TCF4} node represents saturating levels of active nuclear \textit{$\beta$-catenin/TCF4} transcriptional activity. In addition to the influences required to accumulate high nuclear \textit{$\beta$-catenin}, this node's ON state also requires \textit{SNAI1} and \textit{SNAI2} expression (both factors promote the formation of active \textit{$\beta$-catenin/TCF4} transcriptional complexes) \cite{mediciSnailSlugPromote2008} and low \textit{miR-200c} levels. {\color{NavyBlue}High levels of \textit{Hif-1$\alpha$}, aided by ROS, sequester \textit{$\beta$-catenin} away from \textit{TCF4} \cite{bouazizInteractionHIF1aVcatenin2016}.}
NodeNotes: b_catenin_TCF4 *= (N_bcatenin_H and SNAI1) and SNAI2 and not (Hif1a_basal and ROS and N_bcatenin_H)
NodeMetaData}

NodeGate{
DiscreteLogic{
	b_catenin_TCF4 *= N_bcatenin_H and SNAI1 and SNAI2 and not miR_200_c
//	b_catenin_TCF4 *= N_bcatenin_H and SNAI1 and SNAI2 and not miR_200_c and not (Hif1a_High and ROS)
DiscreteLogic}
NodeGate}

InLink{
InputNode: SNAI1
LinkEffect: Activation
LinkType: Indirect
LinkDescription: \textit{SNAI1/2} promote the formation of active \textit{$\beta$-catenin/TCF4} transcriptional complexes \cite{mediciSnailSlugPromote2008}.
LinkNotes: 
InLink} //SNAI1

InLink{
InputNode: SNAI2
LinkEffect: Activation
LinkType: Indirect
LinkDescription: \textit{SNAI1/2} promote the formation of active \textit{$\beta$-catenin/TCF4} transcriptional complexes \cite{mediciSnailSlugPromote2008}.
LinkNotes: 
InLink} //SNAI2

InLink{
InputNode: miR_200_c
LinkEffect: Repression
LinkType: RNAi
LinkDescription: {\color{NavyBlue} \textit{$\beta$-catenin}'s 3' UTR is a direct \textit{miR-200} target \cite{kangMicroRNA200aSuppressesWnt2011}.}
LinkNotes: 
InLink} //miR_200_c

InLink{
InputNode: N_bcatenin_H
LinkEffect: Activation
LinkType: Complex_Formation
LinkDescription: Reaching saturating levels of active nuclear \textit{$\beta$-catenin/TCF4} complex formation is aided by maximal nuclear \textit{$\beta$-catenin} accumularion (\textit{N\_bcatenin\_H} = ON).
LinkNotes: 18799618
InLink} //N_bcatenin_H

Node} // b_catenin_TCF4

Node{
NodeMetaData{
NodeName: TGFb_secr
NodeGenes: 
NodeType: Secreted_Protein
NodeColor: #ffe400
NodeCoordinate: 12085.989119098567, 6406.386738084399
NodeDescription: The \textit{TGFb\_secr} node represents the production and secretion of \textit{TGF$\beta$} by the modeled cell. \textit{TGF$\beta$} transcription in mesenchymal cells is driven by nuclear \textit{$\beta$-catenin/TCF4}-mediated transcription, while \textit{TGF$\beta$} mRNA is targeted for degradation by \textit{miR-200} \cite{gregoryAutocrineTGFbetaZEB2011}. {\color{NavyBlue}Alternately, hypoxia or loss of \textit{VHL} protein allows \textit{Hif-1$\alpha$} to increase \textit{TGF$\beta$} secretion\cite{mcmahonHypoxiaenhancedExpressionProprotein2005,pengHypoxiaInducibleFactor1a2018}. Finally,  apoptotic \textit{Caspase 3} disrupts all ER-mediated protein secretion\cite{loweCaspasemediatedCleavageSyntaxin2004}.} 
NodeNotes: b_catenin_TCF4 and not miR_200
NodeMetaData}

NodeGate{
DiscreteLogic{
	TGFb_secr *= b_catenin_TCF4 and not (miR_200_b or miR_200_c)
//	TGFb_secr *= (b_catenin_TCF4 or Hif1a_High or (not pVHL and Hif1a_basal)) and not (miR_200_b or miR_200_c) and not Casp3
DiscreteLogic}
NodeGate}

InLink{
InputNode: miR_200_b
LinkEffect: Repression
LinkType: RNAi
LinkDescription: {\color{NavyBlue} Overexpression of \textit{miR-200} significantly reduces mRNA levels of \textit{TGF$\beta$}, with the strongest effect on \textit{TGF$\beta$3} \cite{gregoryAutocrineTGFbetaZEB2011}.}
LinkNotes: 
InLink} //miR_200_b

InLink{
InputNode: miR_200_c
LinkEffect: Repression
LinkType: RNAi
LinkDescription: {\color{NavyBlue} Overexpression of \textit{miR-200} significantly reduces mRNA levels of \textit{TGF$\beta$}, with the strongest effect on \textit{TGF$\beta$3} \cite{gregoryAutocrineTGFbetaZEB2011}.}
LinkNotes: 
InLink} //miR_200_c

InLink{
InputNode: b_catenin_TCF4
LinkEffect: Activation
LinkType: Transcription
LinkDescription: {\textit{TGF$\beta$3} is directly regulated by activated \textit{$\beta$-catenin} \cite{yooVcateninActivatesTGFvinduced2020}, while \textit{SNAI1/2} promote the formation of \textit{$\beta$-catenin/TCF4} complexes, which  bind to the \textit{TGF$\beta$3} promoter induce its transcription \cite{mediciSnailSlugPromote2008}. }
LinkNotes: 
InLink} //b_catenin_TCF4

Node} // TGFb_secr

ModelGraph}
Model}
Model}

CitationDictionary{
@article{siemensMiR34SNAILForm2011,
  title = {{{miR-34}} and {{SNAIL}} Form a Double-Negative Feedback Loop to Regulate Epithelial-Mesenchymal Transitions},
  author = {Siemens, Helge and Jackstadt, Rene and H{\"u}nten, Sabine and Menssen, Antje and G{\"o}tz, Ursula and Hermeking, Heiko},
  year = {2011},
  month = dec,
  journal = {Cell Cycle},
  volume = {10},
  number = {24},
  pages = {4256--4271},
  issn = {1538-4101, 1551-4005},
  doi = {10.4161/cc.10.24.18552},
  langid = {english},
  file = {/Users/eregan/Zotero/storage/AEHEFGGY/Siemens et al. - 2011 - miR-34 and SNAIL form a double-negative feedback l.pdf}
}

@article{schulerMiro1mediatedMitochondrialPositioning2017,
  title = {Miro1-Mediated Mitochondrial Positioning Shapes Intracellular Energy Gradients Required for Cell Migration},
  author = {Schuler, Max-Hinderk and Lewandowska, Agnieszka and Caprio, Giuseppe Di and Skillern, Wesley and Upadhyayula, Srigokul and Kirchhausen, Tom and Shaw, Janet M. and Cunniff, Brian},
  year = {2017},
  month = aug,
  journal = {Molecular Biology of the Cell},
  volume = {28},
  number = {16},
  pages = {2159--2169},
  issn = {1939-4586},
  doi = {10.1091/mbc.E16-10-0741},
  abstract = {It has long been postulated, although never directly demonstrated, that mitochondria are strategically positioned in the cytoplasm to meet local requirements for energy production. Here we show that positioning of mitochondria in mouse embryonic fibroblasts (MEFs) determines the shape of intracellular energy gradients in living cells. Specifically, the ratio of ATP to ADP was highest at perinuclear areas of dense mitochondria and gradually decreased as more-peripheral sites were approached. Furthermore, the majority of mitochondria were positioned at the ventral surface of the cell, correlating with high ATP:ADP ratios close to the ventral membrane, which rapidly decreased toward the dorsal surface. We used cells deficient for the mitochondrial Rho-GTPase 1 (Miro1), an essential mediator of microtubule-based mitochondrial motility, to study how changes in mitochondrial positioning affect cytoplasmic energy distribution and cell migration, an energy-expensive process. The mitochondrial network in~Miro1-/-~MEFs was restricted to the perinuclear area, with few mitochondria present at the cell periphery. This change in mitochondrial distribution dramatically~reduced the ratio of ATP to ADP at the cell cortex and disrupted events essential for cell movement, including~actin dynamics, lamellipodia protrusion, and membrane ruffling. Cell adhesion status was also affected by changes in mitochondrial positioning; focal adhesion assembly and stability was decreased in Miro1-/- MEFs compared with~Miro1+/+ ~MEFs.~Consequently~Miro1-/-~MEFs migrated slower than control cells during both collective and single-cell migration. These data establish that Miro1-mediated mitochondrial positioning at the leading edge provides localized energy production that~promotes cell migration by supporting membrane protrusion and focal adhesion stability.},
  langid = {english},
  pmcid = {PMC5531732},
  pmid = {28615318},
  keywords = {Adenosine Diphosphate,Adenosine Triphosphate,Animals,Cell Adhesion,Cell Movement,Cells; Cultured,Cytoplasm,Energy Metabolism,Mice,Microscopy; Fluorescence,Microtubules,Mitochondria,Mitochondrial Proteins,rho GTP-Binding Proteins},
  file = {/Users/eregan/Zotero/storage/QXMN6LZJ/Schuler et al. - 2017 - Miro1-mediated mitochondrial positioning shapes in.pdf}
}

@article{airdPhenotypicHeterogeneityEndothelium_2_2007,
  title = {Phenotypic Heterogeneity of the Endothelium: {{II}}. {{Representative}} Vascular Beds},
  shorttitle = {Phenotypic Heterogeneity of the Endothelium},
  author = {Aird, William C.},
  year = {2007},
  month = feb,
  journal = {Circulation Research},
  volume = {100},
  number = {2},
  pages = {174--190},
  issn = {1524-4571},
  doi = {10.1161/01.RES.0000255690.03436.ae},
  abstract = {Endothelial cells, which form the inner cellular lining of blood vessels and lymphatics, display remarkable heterogeneity in structure and function. This is the second of a 2-part review on the phenotypic heterogeneity of blood vessel endothelial cells. The first part discusses the scope, the underlying mechanisms, and the diagnostic and therapeutic implications of phenotypic heterogeneity. Here, these principles are applied to an understanding of organ-specific phenotypes in representative vascular beds including arteries and veins, heart, lung, liver, and kidney. The goal is to underscore the importance of site-specific properties of the endothelium in mediating homeostasis and focal vascular pathology, while at the same time emphasizing the value of approaching the endothelium as an integrated system.},
  langid = {english},
  pmid = {17272819},
  keywords = {Animals,Cardiovascular System,Endothelial Cells,Endothelium; Vascular,Humans,Organ Specificity,Phenotype},
  file = {/Users/eregan/Zotero/storage/5ZQSRHB3/Aird - 2007 - Phenotypic heterogeneity of the endothelium II. R.pdf}
}

@article{wangEmi1PreferentiallyInhibits2013,
  title = {Emi1 Preferentially Inhibits Ubiquitin Chain Elongation by the Anaphase-Promoting Complex},
  author = {Wang, Weiping and Kirschner, Marc W.},
  year = {2013},
  month = jul,
  journal = {Nature Cell Biology},
  volume = {15},
  number = {7},
  pages = {797--806},
  issn = {1476-4679},
  doi = {10.1038/ncb2755},
  abstract = {The anaphase-promoting complex (APC) is the crucial ubiquitin ligase targeting the regulatory machinery of the cell cycle. Emi1, a major modulator of APC activity, is thought to act competitively as a pseudosubstrate. We show that the modulation of APC activity is more subtle: Emi1 inhibits ubiquitylation at both substrate binding and separately at the step of ubiquitin transfer to APC-bound substrates. The zinc-binding region of Emi1 allows multiple monoubiquitylation of substrates, but preferentially suppresses the ubiquitin chain elongation by UBCH10. Furthermore, the carboxy-terminal tail of Emi1 antagonizes chain elongation by Ube2S, by competitively preventing its binding to the APC cullin subunit through electrostatic interaction. Combinatorially, Emi1 effectively stabilizes APC substrates by suppressing ubiquitin chain extension. Deubiquitylating enzymes can then convert inhibited substrates to their basal state. Chain elongation may be a particularly sensitive step for controlling degradation, and this study provides the first kinetic evidence for how it is inhibited.},
  langid = {english},
  pmcid = {PMC3812805},
  pmid = {23708001},
  keywords = {Adenomatous Polyposis Coli Protein,Anaphase-Promoting Complex-Cyclosome,Cell Cycle,Cell Cycle Proteins,Cell Nucleus,F-Box Proteins,HeLa Cells,Humans,Immunoblotting,Mitosis,Peptide Chain Elongation; Translational,Protein Binding,Static Electricity,Ubiquitin,Ubiquitin-Conjugating Enzymes,Ubiquitin-Protein Ligase Complexes,Ubiquitination},
  file = {/Users/eregan/Zotero/storage/FAS2LMPS/Wang and Kirschner - 2013 - Emi1 preferentially inhibits ubiquitin chain elong.pdf;/Users/eregan/Zotero/storage/MEBXCMYB/Wang and Kirschner - 2013 - Emi1 preferentially inhibits ubiquitin chain elong.pdf;/Users/eregan/Zotero/storage/RXDKDTFS/Wang and Kirschner - 2013 - Emi1 preferentially inhibits ubiquitin chain elong.pdf}
}

@article{iwafuchi-doiPioneerTranscriptionFactors2014,
  title = {Pioneer Transcription Factors in Cell Reprogramming},
  author = {{Iwafuchi-Doi}, Makiko and Zaret, Kenneth S.},
  year = {2014},
  month = dec,
  journal = {Genes \& Development},
  volume = {28},
  number = {24},
  pages = {2679--2692},
  issn = {0890-9369, 1549-5477},
  doi = {10.1101/gad.253443.114},
  abstract = {A subset of eukaryotic transcription factors possesses the remarkable ability to reprogram one type of cell into another. The transcription factors that reprogram cell fate are invariably those that are crucial for the initial cell programming in embryonic development. To elicit cell programming or reprogramming, transcription factors must be able to engage genes that are developmentally silenced and inappropriate for expression in the original cell. Developmentally silenced genes are typically embedded in ``closed'' chromatin that is covered by nucleosomes and not hypersensitive to nuclease probes such as DNase I. Biochemical and genomic studies have shown that transcription factors with the highest reprogramming activity often have the special ability to engage their target sites on nucleosomal DNA, thus behaving as ``pioneer factors'' to initiate events in closed chromatin. Other reprogramming factors appear dependent on pioneer factors for engaging nucleosomes and closed chromatin. However, certain genomic domains in which nucleosomes are occluded by higher-order chromatin structures, such as in heterochromatin, are resistant to pioneer factor binding. Understanding the means by which pioneer factors can engage closed chromatin and how heterochromatin can prevent such binding promises to advance our ability to reprogram cell fates at will and is the topic of this review.},
  langid = {english},
  pmid = {25512556},
  keywords = {chromatin,development,nucleosome,pioneer transcription factor,reprogramming,transdifferentiation},
  file = {/Users/eregan/Zotero/storage/WFIUN7E6/Iwafuchi-Doi and Zaret - 2014 - Pioneer transcription factors in cell reprogrammin.pdf;/Users/eregan/Zotero/storage/MBCISMMA/2679.full.html}
}

@article{peyvandiRoleWillebrandFactor2011,
  title = {Role of von {{Willebrand}} Factor in the Haemostasis},
  author = {Peyvandi, Flora and Garagiola, Isabella and Baronciani, Luciano},
  year = {2011},
  month = may,
  journal = {Blood Transfusion},
  volume = {9},
  number = {Suppl 2},
  pages = {s3-s8},
  issn = {1723-2007},
  doi = {10.2450/2011.002S},
  pmcid = {PMC3159913},
  pmid = {21839029},
  file = {/Users/eregan/Zotero/storage/7Y559TFE/Peyvandi et al. - 2011 - Role of von Willebrand factor in the haemostasis.pdf}
}

@article{vigoCDC25APhosphataseTarget1999,
  title = {{{CDC25A}} Phosphatase Is a Target of {{E2F}} and Is Required for Efficient {{E2F-induced S}} Phase},
  author = {Vigo, E. and M{\"u}ller, H. and Prosperini, E. and Hateboer, G. and Cartwright, P. and Moroni, M. C. and Helin, K.},
  year = {1999},
  month = sep,
  journal = {Molecular and Cellular Biology},
  volume = {19},
  number = {9},
  pages = {6379--6395},
  issn = {0270-7306},
  doi = {10.1128/mcb.19.9.6379},
  abstract = {Functional inactivation of the pRB pathway is a very frequent event in human cancer, resulting in deregulated activity of the E2F transcription factors. To understand the functional role of the E2Fs in cell proliferation, we have developed cell lines expressing E2F-1, E2F-2, and E2F-3 fused to the estrogen receptor ligand binding domain (ER). In this study, we demonstrated that activation of all three E2Fs could relieve the mitogen requirement for entry into S phase in Rat1 fibroblasts and that E2F activity leads to a shortening of the G(0)-G(1) phase of the cell cycle by 6 to 7 h. In contrast to the current assumption that E2F-1 is the only E2F capable of inducing apoptosis, we showed that deregulated E2F-2 and E2F-3 activities also result in apoptosis. Using the ERE2F-expressing cell lines, we demonstrated that several genes containing E2F DNA binding sites are efficiently induced by the E2Fs in the absence of protein synthesis. Furthermore, CDC25A is defined as a novel E2F target whose expression can be directly regulated by E2F-1. Data showing that CDC25A is an essential target for E2F-1, since its activity is required for efficient induction of S phase by E2F-1, are provided. Finally, our results show that expression of two E2F target genes, namely CDC25A and cyclin E, is sufficient to induce entry into S phase in quiescent fibroblasts. Taken together, our results provide an important step in defining how E2F activity leads to deregulated proliferation.},
  langid = {english},
  pmcid = {PMC84608},
  pmid = {10454584},
  keywords = {Animals,Apoptosis,Base Sequence,Binding Sites,Carrier Proteins,cdc25 Phosphatases,Cell Cycle Proteins,Cell Division,Cell Line,Cyclin E,DNA Primers,DNA-Binding Proteins,DNA; Complementary,E2F Transcription Factors,E2F1 Transcription Factor,E2F2 Transcription Factor,E2F3 Transcription Factor,Gene Targeting,Humans,Models; Biological,Molecular Sequence Data,Protein Tyrosine Phosphatases,Rats,Recombinant Fusion Proteins,Retinoblastoma Protein,Retinoblastoma-Binding Protein 1,S Phase,Transcription Factor DP1,Transcription Factors,Transcription; Genetic},
  file = {/Users/eregan/Zotero/storage/DMNIY3H7/Vigo et al. - 1999 - CDC25A phosphatase is a target of E2F and is requi.pdf;/Users/eregan/Zotero/storage/PVEL4CVG/Vigo et al. - 1999 - CDC25A phosphatase is a target of E2F and is requi.pdf;/Users/eregan/Zotero/storage/TMLKVAFE/Vigo et al. - 1999 - CDC25A phosphatase is a target of E2F and is requi.pdf}
}

@article{acarStochasticSwitchingSurvival2008,
  title = {Stochastic Switching as a Survival Strategy in Fluctuating Environments},
  author = {Acar, Murat and Mettetal, Jerome T. and {van Oudenaarden}, Alexander},
  year = {2008},
  month = apr,
  journal = {Nature Genetics},
  volume = {40},
  number = {4},
  pages = {471--475},
  issn = {1546-1718},
  doi = {10.1038/ng.110},
  abstract = {A classic problem in population and evolutionary biology is to understand how a population optimizes its fitness in fluctuating environments. A population might enhance its fitness by allowing individual cells to stochastically transition among multiple phenotypes, thus ensuring that some cells are always prepared for an unforeseen environmental fluctuation. Here we experimentally explore how switching affects population growth by using the galactose utilization network of Saccharomyces cerevisiae. We engineered a strain that randomly transitions between two phenotypes as a result of stochastic gene expression. Each phenotype was designed to confer a growth advantage over the other phenotype in a certain environment. When we compared the growth of two populations with different switching rates, we found that fast-switching populations outgrow slow switchers when the environment fluctuates rapidly, whereas slow-switching phenotypes outgrow fast switchers when the environment changes rarely. These results suggest that cells may tune inter-phenotype switching rates to the frequency of environmental changes.},
  langid = {english},
  pmid = {18362885},
  keywords = {Adaptation; Biological,Bacterial Proteins,Cell Survival,Environment,Fluorouracil,Fungal Proteins,Galactokinase,Galactose,Luminescent Proteins,Models; Biological,Orotic Acid,Phenotype,Promoter Regions; Genetic,Saccharomyces cerevisiae,Saccharomyces cerevisiae Proteins,Stochastic Processes,Time Factors,Uracil}
}

@article{cobb60YearsAgo2017,
  title = {60 Years Ago, {{Francis Crick}} Changed the Logic of Biology},
  author = {Cobb, Matthew},
  year = {2017},
  month = sep,
  journal = {PLOS Biology},
  volume = {15},
  number = {9},
  pages = {e2003243},
  issn = {1545-7885},
  doi = {10.1371/journal.pbio.2003243},
  abstract = {In September 1957, Francis Crick gave a lecture in which he outlined key ideas about gene function, in particular what he called the central dogma. These ideas still frame how we understand life. This essay explores the concepts he developed in this influential lecture, including his prediction that we would study evolution by comparing sequences.},
  langid = {english},
  keywords = {DNA,Lectures,Nucleic acids,Protein sequencing,Protein synthesis,RNA synthesis,RNA viruses,Transfer RNA},
  file = {/Users/eregan/Zotero/storage/B35BTABH/Cobb - 2017 - 60 years ago, Francis Crick changed the logic of b.pdf;/Users/eregan/Zotero/storage/MK7U7WWQ/article.html}
}

@article{takahashiDecadeTranscriptionFactormediated2016,
  title = {A Decade of Transcription Factor-Mediated Reprogramming to Pluripotency},
  author = {Takahashi, Kazutoshi and Yamanaka, Shinya},
  year = {2016},
  month = mar,
  journal = {Nature Reviews Molecular Cell Biology},
  volume = {17},
  number = {3},
  pages = {183--193},
  issn = {1471-0080},
  doi = {10.1038/nrm.2016.8},
  abstract = {The past 10 years have seen great advances in our ability to manipulate cell fate, including the induction of pluripotency in vitro to generate induced pluripotent stem cells (iPSCs). This process proved to be remarkably simple from a technical perspective, only needing the host cell and a defined cocktail of transcription factors, with four factors \textemdash{} octamer-binding protein 3/4 (OCT3/4), SOX2, Kr\"uppel-like factor 4 (KLF4) and MYC (collectively referred to as OSKM) \textemdash{} initially used. The mechanisms underlying transcription factor-mediated reprogramming are still poorly understood; however, several mechanistic insights have recently been obtained. Recent years have also brought significant progress in increasing the efficiency of this technique, making it more amenable to applications in the fields of regenerative medicine, disease modelling and drug discovery.},
  copyright = {2016 Nature Publishing Group},
  langid = {english},
  file = {/Users/eregan/Zotero/storage/ZPCCDZSD/nrm.2016.html}
}

@article{lambertiniSLUGNewTarget2010,
  title = {{{SLUG}}: A New Target of Lymphoid Enhancer Factor-1 in Human Osteoblasts},
  shorttitle = {{{SLUG}}},
  author = {Lambertini, Elisabetta and Franceschetti, Tiziana and Torreggiani, Elena and Penolazzi, Letizia and Pastore, Antonio and Pelucchi, Stefano and Gambari, Roberto and Piva, Roberta},
  year = {2010},
  month = dec,
  journal = {BMC Molecular Biology},
  volume = {11},
  number = {1},
  pages = {13},
  issn = {1471-2199},
  doi = {10.1186/1471-2199-11-13},
  abstract = {Abstract                            Background               Lymphoid Enhancer Factor-1 (Lef-1) is a member of a transcription factor family that acts as downstream mediator of the Wnt/{$\beta$}-catenin signalling pathway which plays a critical role in osteoblast proliferation and differentiation. In a search for Lef-1 responsive genes in human osteoblasts, we focused on the transcriptional regulation of the SLUG, a zinc finger transcription factor belonging to the Snail family of developmental proteins. Although the role of SLUG in epithelial-mesenchymal transition and cell motility during embryogenesis is well documented, the functions of this factor in most normal adult human tissues are largely unknown. In this study we investigated SLUG expression in normal human osteoblasts and their mesenchymal precursors, and its possible correlation with Lef-1 and Wnt/{$\beta$}-catenin signalling.                                         Results                                The experiments were performed on normal human primary osteoblasts obtained from bone fragments, cultured in osteogenic conditions in presence of Lef-1 expression vector or GSK-3{$\beta$} inhibitor, SB216763. We demonstrated that the transcription factor SLUG is present in osteoblasts as well as in their mesenchymal precursors obtained from Wharton's Jelly of human umbilical cord and induced to osteoblastic differentiation. We found that SLUG is positively correlated with RUNX2 expression and deposition of mineralized matrix, and is regulated by Lef-1 and {$\beta$}-catenin. Consistently, Chromatin Immunoprecipitation (ChIP) assay, used to detect the direct Lef/Tcf factors that are responsible for the promoter activity of SLUG gene, demonstrated that Lef-1, TCF-1 and TCF4 are recruited to the SLUG gene promoter "                 in vivo                 ".                                                        Conclusion               These studies provide, for the first time, the evidence that SLUG expression is correlated with osteogenic commitment, and is positively regulated by Lef-1 signal in normal human osteoblasts. These findings will help to further understand the regulation of the human SLUG gene and reveal the biological functions of SLUG in the context of bone tissue.},
  langid = {english}
}

@article{weiTBIDMembranetargetedDeath2000,
  title = {{{tBID}}, a Membrane-Targeted Death Ligand, Oligomerizes {{BAK}} to Release Cytochrome c},
  author = {Wei, M. C. and Lindsten, T. and Mootha, V. K. and Weiler, S. and Gross, A. and Ashiya, M. and Thompson, C. B. and Korsmeyer, S. J.},
  year = {2000},
  month = aug,
  journal = {Genes \& Development},
  volume = {14},
  number = {16},
  pages = {2060--2071},
  issn = {0890-9369},
  abstract = {TNFR1/Fas engagement results in the cleavage of cytosolic BID to truncated tBID, which translocates to mitochondria. Immunodepletion and gene disruption indicate BID is required for cytochrome c release. Surprisingly, the three-dimensional structure of this BH3 domain-only molecule revealed two hydrophobic alpha-helices suggesting tBID itself might be a pore-forming protein. Instead, we demonstrate that tBID functions as a membrane-targeted death ligand in which an intact BH3 domain is required for cytochrome c release, but not for targeting. Bak-deficient mitochondria and blocking antibodies reveal tBID binds to its mitochondrial partner BAK to release cytochrome c, a process independent of permeability transition. Activated tBID results in an allosteric activation of BAK, inducing its intramembranous oligomerization into a proposed pore for cytochrome c efflux, integrating the pathway from death receptors to cell demise.},
  langid = {english},
  pmcid = {PMC316859},
  pmid = {10950869},
  keywords = {Allosteric Regulation,Animals,bcl-2 Homologous Antagonist-Killer Protein,BH3 Interacting Domain Death Agonist Protein,Biopolymers,Carrier Proteins,Cell Membrane,Cytochrome c Group,Membrane Proteins,Mice}
}

@article{gomez-bougieImbalanceBimMcl12004,
  title = {The Imbalance between {{Bim}} and {{Mcl-1}} Expression Controls the Survival of Human Myeloma Cells},
  author = {{Gomez-Bougie}, Patricia and Bataille, R{\'e}gis and Amiot, Martine},
  year = {2004},
  month = nov,
  journal = {European Journal of Immunology},
  volume = {34},
  number = {11},
  pages = {3156--3164},
  issn = {0014-2980},
  doi = {10.1002/eji.200424981},
  abstract = {Multiple myeloma is a fatal B cell malignancy characterized by the accumulation of plasma cells within the bone marrow. IL-6 is a major survival factor for myeloma cells. Bcl-2 protein family regulates pathways to apoptosis that are activated upon growth factor deprivation. Pro-apoptotic proteins that have only a single Bcl-2 homology domain, BH3-only, are potent inducers of apoptosis. In myeloma cells, Mcl-1 has been shown to be a major anti-apoptotic protein that appears to regulate cell survival through the JAK/STAT pathway. In this study, we examined the regulation of the BH3-only protein Bim and its interaction with Mcl-1. The three major Bim isoforms are expressed in myeloma cells and are negatively regulated by IL-6. Blockade of IL-6 signaling induces an up-regulation of Bim concomitant to Mcl-1 down-regulation. Of major interest, Bim is found strongly associated with Mcl-1 in viable myeloma cells while this interaction is disrupted under apoptosis induction. Of note, while Bim is also found strongly associated to Bcl-2, this interaction is not changed under apoptosis induction. Thus, in myeloma cells, Mcl-1 neutralizes Bim through complex formation and therefore prevents apoptosis. Under apoptosis induction, the disappearance of Mcl-1 allows Bim to exercise its pro-apoptotic function and to activate Bax.},
  langid = {english},
  pmid = {15459900},
  keywords = {Antineoplastic Agents,Apoptosis,Apoptosis Regulatory Proteins,Bcl-2-Like Protein 11,Carrier Proteins,Cell Line; Tumor,Cell Survival,Cycloheximide,Dactinomycin,Humans,Interleukin-6,Janus Kinase 2,Membrane Proteins,Multiple Myeloma,Myeloid Cell Leukemia Sequence 1 Protein,Neoplasm Proteins,Protein Isoforms,Protein Synthesis Inhibitors,Protein-Tyrosine Kinases,Proto-Oncogene Proteins,Proto-Oncogene Proteins c-bcl-2,Transcription; Genetic,Tyrphostins}
}

@article{Saadatpour:2010p9694,
  title = {Attractor Analysis of Asynchronous {{Boolean}} Models of Signal Transduction Networks},
  author = {Saadatpour, Assieh and Albert, Istv{\'a}n and Albert, R{\'e}ka},
  year = {2010},
  month = oct,
  journal = {Journal of Theoretical Biology},
  volume = {266},
  number = {4},
  pages = {641--656}
}

@article{heScanningElectronMicroscope1985,
  title = {Scanning Electron Microscope Studies of the Rat Mesenteric Lymph Node with Special Reference to High-Endothelial Venules and Hitherto Unknown Lymphatic Labyrinth},
  author = {He, Y.},
  year = {1985},
  month = feb,
  journal = {Archivum Histologicum Japonicum = Nihon Soshikigaku Kiroku},
  volume = {48},
  number = {1},
  pages = {1--15},
  issn = {0004-0681},
  abstract = {Mesenteric lymph nodes of the rat were studied by scanning electron microscopy after arterial perfusion fixation. Observation was made mainly of the high endothelial venules (HEVs), inner cortex and medulla. The HEVs were distributed not only in the inner cortex, but also in the interfollicular areas in the outer cortex, extending to closely beneath the marginal sinus. Various surface structures of the HEV endothelial cells were recorded, from quite smooth to densely granular. Special attention was paid to endothelial cells with cytoplasmic ridges concentrated at the center of the cell apex. Lymphocytes were numerously attached to the luminal surface of the HEV. Many lymphocytes presumably under and after emigration through the HEV wall could be recognized. Hitherto unknown labyrinths densely filled with lymphocytes were demonstrated in the inner cortex. These tubular and saccular spaces lined by attenuated cells originated from beneath the germinal centers and from around the HEVs to pour into the medullary sinuses. The lymphatic labyrinths were differentiated from the sinuses by their lack of reticular cell trabeculae and by their containing almost exclusively small lymphocytes. It was proposed that lymphocytes in the blood in HEVs massively emigrate to the labyrinth, and via the medullary sinuses, enter the efferent lymphatics of the lymph node. In the medullary sinuses, some lymphocytes in association with a macrophage were found to extend wing-like processes, probably reflecting their activation. Large free cells extending laminar projections, but smooth in surface otherwise, were occasionally found. Their possible identity with the veiled cells (KELLY et al., 1978) was considered.},
  langid = {english},
  pmid = {4015330},
  keywords = {Animals,Endothelium,Lymph Nodes,Lymphocytes,Male,Mesentery,Microscopy; Electron; Scanning,Rats,Rats; Inbred Strains}
}

@book{SMortveit:2008p10490,
  title = {An {{Introduction}} to {{Sequential Dynamical Systems}}},
  author = {Mortveit, Henning and Reidys, Christian},
  year = {2007},
  month = nov,
  publisher = {{Springer Science {{\&}} Business Media}}
}

@article{yaoP21ActivatedKinaseEmerging2020,
  title = {P21-{{Activated Kinase}} 1: {{Emerging}} Biological Functions and Potential Therapeutic Targets in {{Cancer}}},
  shorttitle = {P21-{{Activated Kinase}} 1},
  author = {Yao, Dahong and Li, Chenyang and Rajoka, Muhammad Shahid Riaz and He, Zhendan and Huang, Jian and Wang, Jinhui and Zhang, Jin},
  year = {2020},
  journal = {Theranostics},
  volume = {10},
  number = {21},
  pages = {9741--9766},
  issn = {1838-7640},
  doi = {10.7150/thno.46913},
  abstract = {The p21-Activated kinase 1 (PAK1), a member of serine-threonine kinases family, was initially identified as an interactor of the Rho GTPases RAC1 and CDC42, which affect a wide range of processes associated with cell motility, survival, metabolism, cell cycle, proliferation, transformation, stress, inflammation, and gene expression. Recently, the PAK1 has emerged as a potential therapeutic target in cancer due to its role in many oncogenic signaling pathways. Many PAK1 inhibitors have been developed as potential preclinical agents for cancer therapy. Here, we provide an overview of essential roles that PAK1 plays in cancer, including its structure and autoactivation mechanism, its crucial function from onset to progression to metastasis, metabolism, immune escape and even drug resistance in cancer; endogenous regulators; and cancer-related pathways. We also summarize the reported PAK1 small-molecule inhibitors based on their structure types and their potential application in cancer. In addition, we provide overviews on current progress and future challenges of PAK1 in cancer, hoping to provide new ideas for the diagnosis and treatment of cancer.},
  langid = {english},
  pmcid = {PMC7449905},
  pmid = {32863957},
  keywords = {Animals,cancer,Drug Resistance; Neoplasm,Humans,Neoplasms,p21-Activated Kinases,PAK1,resistance,Signal Transduction,small molecular inhibitors,Small Molecule Libraries,structure,targets}
}

@article{knapinskaChaperoneHsp27Modulates2011,
  title = {Chaperone {{Hsp27}} Modulates {{AUF1}} Proteolysis and {{AU-rich}} Element-Mediated {{mRNA}} Degradation},
  author = {Knapinska, Anna M. and Gratac{\'o}s, Frances M. and Krause, Christopher D. and Hernandez, Kristina and Jensen, Amber G. and Bradley, Jacquelyn J. and Wu, Xiangyue and Pestka, Sidney and Brewer, Gary},
  year = {2011},
  month = apr,
  journal = {Molecular and Cellular Biology},
  volume = {31},
  number = {7},
  pages = {1419--1431},
  issn = {1098-5549},
  doi = {10.1128/MCB.00907-10},
  abstract = {AUF1 is an AU-rich element (ARE)-binding protein that recruits translation initiation factors, molecular chaperones, and mRNA degradation enzymes to the ARE for mRNA destruction. We recently found chaperone Hsp27 to be an AUF1-associated ARE-binding protein required for tumor necrosis factor alpha (TNF-{$\alpha$}) mRNA degradation in monocytes. Hsp27 is a multifunctional protein that participates in ubiquitination of proteins for their degradation by proteasomes. A variety of extracellular stimuli promote Hsp27 phosphorylation on three serine residues--Ser(15), Ser(78), and Ser(82)-by a number of kinases, including the mitogen-activated protein (MAP) pathway kinases p38 and MK2. Activating either kinase stabilizes ARE mRNAs. Likewise, ectopic expression of phosphomimetic mutant forms of Hsp27 stabilizes reporter ARE mRNAs. Here, we continued to examine the contributions of Hsp27 to mRNA degradation. As AUF1 is ubiquitinated and degraded by proteasomes, we addressed the hypothesis that Hsp27 phosphorylation controls AUF1 levels to modulate ARE mRNA degradation. Indeed, selected phosphomimetic mutants of Hsp27 promote proteolysis of AUF1 in a proteasome-dependent fashion and render ARE mRNAs more stable. Our results suggest that the p38 MAP kinase (MAPK)-MK2-Hsp27 signaling axis may target AUF1 destruction by proteasomes, thereby promoting ARE mRNA stabilization.},
  langid = {english},
  pmcid = {PMC3135302},
  pmid = {21245386},
  keywords = {Amino Acid Substitution,Cell Line,Cell Survival,Fluorescence Resonance Energy Transfer,Heat-Shock Proteins,Heterogeneous Nuclear Ribonucleoprotein D0,Heterogeneous-Nuclear Ribonucleoprotein D,HSP27 Heat-Shock Proteins,Humans,Immunoprecipitation,Interleukin-1beta,Kinetics,Molecular Chaperones,Mutant Proteins,Phosphorylation,Proteasome Endopeptidase Complex,Protein Binding,Protein Processing; Post-Translational,Regulatory Sequences; Ribonucleic Acid,RNA Stability,Signal Transduction,Tumor Necrosis Factor-alpha},
  file = {/Users/eregan/Zotero/storage/X6W33G4Q/Knapinska et al. - 2011 - Chaperone Hsp27 modulates AUF1 proteolysis and AU-.pdf}
}

@article{jackman1996cyclins,
  title = {Cyclins and the {{G2}}/{{M}} Transition.},
  author = {Jackman, MR and Pines, JN},
  year = {1996},
  journal = {Cancer surveys},
  volume = {29},
  pages = {47--73}
}

@article{plotnikovForceFluctuationsFocal2012,
  title = {Force {{Fluctuations}} within {{Focal Adhesions Mediate ECM-Rigidity Sensing}} to {{Guide Directed Cell Migration}}},
  author = {Plotnikov, Sergey~V. and Pasapera, Ana~M. and Sabass, Benedikt and Waterman, Clare~M.},
  year = {2012},
  month = dec,
  journal = {Cell},
  volume = {151},
  number = {7},
  pages = {1513--1527},
  issn = {00928674},
  doi = {10.1016/j.cell.2012.11.034},
  langid = {english},
  file = {/Users/eregan/Zotero/storage/XC236HHC/Plotnikov et al. - 2012 - Force Fluctuations within Focal Adhesions Mediate .pdf}
}

@article{kittRapidSuppressionActivated2011,
  title = {Rapid Suppression of Activated {{Rac1}} by Cadherins and Nectins during de Novo Cell-Cell Adhesion},
  author = {Kitt, Khameeka N. and Nelson, W. James},
  year = {2011},
  month = mar,
  journal = {PloS One},
  volume = {6},
  number = {3},
  pages = {e17841},
  issn = {1932-6203},
  doi = {10.1371/journal.pone.0017841},
  abstract = {Cell-cell adhesion in simple epithelia involves the engagement of E-cadherin and nectins, and the reorganization of the actin cytoskeleton and membrane dynamics by Rho GTPases, particularly Rac1. However, it remains unclear whether E-cadherin and nectins up-regulate, maintain or suppress Rac1 activity during cell-cell adhesion. Roles for Rho GTPases are complicated by cell spreading and integrin-based adhesions to the extracellular matrix that occur concurrently with cell-cell adhesion, and which also require Rho GTPases. Here, we designed a simple approach to examine Rac1 activity upon cell-cell adhesion by MDCK epithelial cells, without cell spreading or integrin-based adhesion. Upon initiation of cell-cell contact in 3-D cell aggregates, we observed an initial peak of Rac1 activity that rapidly decreased by {$\sim$}66\% within 5 minutes, and further decreased to a low baseline level after 30 minutes. Inhibition of E-cadherin engagement with DECMA-1 Fab fragments or competitive binding of soluble E-cadherin, or nectin2alpha extracellular domain completely inhibited Rac1 activity. These results indicate that cadherins and nectins cooperate to induce and then rapidly suppress Rac1 activity during initial cell-cell adhesion, which may be important in inhibiting the migratory cell phenotype and allowing the establishment of initially weak cell-cell adhesions.},
  langid = {english},
  pmcid = {PMC3055898},
  pmid = {21412440},
  keywords = {Animals,Cadherins,Cell Adhesion,Cell Adhesion Molecules,Cell Aggregation,Cell Line,Dogs,Enzyme Activation,Humans,Immunoglobulin Fab Fragments,Nectins,rac1 GTP-Binding Protein,Recombinant Fusion Proteins},
  file = {/Users/eregan/Zotero/storage/IPZIN42S/Kitt and Nelson - 2011 - Rapid suppression of activated Rac1 by cadherins a.pdf}
}

@article{suidanEndothelialWillebrandFactor2013,
  title = {Endothelial {{Von Willebrand}} Factor Promotes Blood-Brain Barrier Flexibility and Provides Protection from Hypoxia and Seizures in Mice},
  author = {Suidan, Georgette L. and Brill, Alexander and De Meyer, Simon F. and Voorhees, Jaymie R. and Cifuni, Stephen M. and Cabral, Jessica E. and Wagner, Denisa D.},
  year = {2013},
  month = sep,
  journal = {Arteriosclerosis, Thrombosis, and Vascular Biology},
  volume = {33},
  number = {9},
  pages = {2112--2120},
  issn = {1524-4636},
  doi = {10.1161/ATVBAHA.113.301362},
  abstract = {OBJECTIVE: Aberrant blood-brain barrier (BBB) permeability is a hallmark pathology of many central nervous system diseases. von Willebrand factor (VWF) is stored in endothelial Weibel-Palade bodies from where it is released on activation into plasma and basement membrane. The role of VWF in endothelial homeostasis is unclear. The goal of this study was to assess the role of VWF in disease models associated with increased BBB permeability. APPROACH AND RESULTS: We did not find any differences in BBB permeability to Evans blue dye at baseline between wild-type and VWF(-/-) animals. We next used 2 models presenting with increased BBB permeability, hypoxia/reoxygenation and pilocarpine-induced status epilepticus, to assess the response of VWF(-/-) animals. In both models, VWF(-/-) mice maintained a tighter BBB than wild-type mice. VWF(-/-) mice fared worse in both conditions, with {$\approx$} 100\% of VWF(-/-) mice dying within 120 minutes after pilocarpine administration, whereas {$>$}80\% of wild-type animals survived. Investigation into the status of tight junction proteins revealed that VWF(-/-) mice expressed more claudin-5 at baseline. In vitro work confirmed that the presence of subendothelial VWF is inhibitory to claudin-5 expression. CONCLUSIONS: VWF deficiency confers partial preservation of BBB integrity after hypoxia/reoxygenation and seizures. Surprisingly, this decrease in BBB permeability did not result in protection of animals because they demonstrated more severe pathology in both models compared with wild-type animals. These data suggest that a rigid BBB is detrimental (to the organism) during certain disease states and that VWF release may provide desired flexibility under stress.},
  langid = {english},
  pmcid = {PMC3854012},
  pmid = {23825365},
  keywords = {Animals,blood vessels,Blood-Brain Barrier,blood–brain barrier,Capillary Permeability,Cells; Cultured,claudin-5,Claudin-5,Disease Models; Animal,Endothelial Cells,endothelium,Female,Genotype,hypoxia,Hypoxia-Ischemia; Brain,Male,Mice,Mice; Inbred C57BL,Mice; Knockout,Phenotype,Pilocarpine,Recombinant Proteins,seizures,Status Epilepticus,Thrombocytopenia,Tight Junctions,von Willebrand Diseases,von Willebrand factor,von Willebrand Factor},
  file = {/Users/eregan/Zotero/storage/7Y4KZMK6/Suidan et al. - 2013 - Endothelial Von Willebrand factor promotes blood-b.pdf}
}

@article{germainMCL1InhibitsBAX2008,
  title = {{{MCL-1}} Inhibits {{BAX}} in the Absence of {{MCL-1}}/{{BAX Interaction}}},
  author = {Germain, Marc and Milburn, Jocelyn and Duronio, Vincent},
  year = {2008},
  month = mar,
  journal = {The Journal of Biological Chemistry},
  volume = {283},
  number = {10},
  pages = {6384--6392},
  issn = {0021-9258},
  doi = {10.1074/jbc.M707762200},
  abstract = {The BCL-2 family of proteins plays a major role in the control of apoptosis as the primary regulator of mitochondrial permeability. The pro-apoptotic BCL-2 homologues BAX and BAK are activated following the induction of apoptosis and induce cytochrome c release from mitochondria. A second class of BCL-2 homologues, the BH3-only proteins, is required for the activation of BAX and BAK. The activity of both BAX/BAK and BH3-only proteins is opposed by anti-apoptotic BCL-2 homologues such as BCL-2 and MCL-1. Here we show that anti-apoptotic MCL-1 inhibits the function of BAX downstream of its initial activation and translocation to mitochondria. Although MCL-1 interacted with BAK and inhibited its activation, the activity of MCL-1 against BAX was independent of an interaction between the two proteins. However, the anti-apoptotic function of MCL-1 required the presence of BAX. These results suggest that the pro-survival activity of MCL-1 proceeds via inhibition of BAX function at mitochondria, downstream of its activation and translocation to this organelle.},
  langid = {english},
  pmid = {18089567},
  keywords = {Apoptosis,bcl-2 Homologous Antagonist-Killer Protein,bcl-2-Associated X Protein,Cell Membrane Permeability,Cell Survival,HeLa Cells,Humans,Inhibitor of Apoptosis Proteins,Mitochondria,Myeloid Cell Leukemia Sequence 1 Protein,Neoplasm Proteins,Protein Transport,Proto-Oncogene Proteins c-bcl-2},
  file = {/Users/eregan/Zotero/storage/3LK9VVUU/Germain et al. - 2008 - MCL-1 inhibits BAX in the absence of MCL-1BAX Int.pdf;/Users/eregan/Zotero/storage/5Q973KDU/Germain et al. - 2008 - MCL-1 inhibits BAX in the absence of MCL-1BAX Int.pdf;/Users/eregan/Zotero/storage/ST5JFLG6/Germain et al. - 2008 - MCL-1 inhibits BAX in the absence of MCL-1BAX Int.pdf}
}

@article{ogitaCellAdhesionMolecules2010,
  title = {Cell Adhesion Molecules Nectins and Associating Proteins: {{Implications}} for Physiology and Pathology},
  shorttitle = {Cell Adhesion Molecules Nectins and Associating Proteins},
  author = {Ogita, Hisakazu and Rikitake, Yoshiyuki and Miyoshi, Jun and Takai, Yoshimi},
  year = {2010},
  journal = {Proceedings of the Japan Academy, Series B},
  volume = {86},
  number = {6},
  pages = {621--629},
  issn = {0386-2208, 1349-2896},
  doi = {10.2183/pjab.86.621},
  langid = {english},
  file = {/Users/eregan/Zotero/storage/FD3Z2YBF/Ogita et al. - 2010 - Cell adhesion molecules nectins and associating pr.pdf}
}

@article{okadaGABPbindingElementRobo42008,
  title = {A {{GABP-binding}} Element in the {{Robo4}} Promoter Is Necessary for Endothelial Expression in Vivo},
  author = {Okada, Yoshiaki and Jin, Enjing and {Nikolova-Krstevski}, Vesna and Yano, Kiichiro and Liu, Ju and Beeler, David and Spokes, Katherine and Kitayama, Mie and Funahashi, Nobuaki and Doi, Takefumi and Janes, Lauren and Minami, Takashi and Oettgen, Peter and Aird, William C.},
  year = {2008},
  month = sep,
  journal = {Blood},
  volume = {112},
  number = {6},
  pages = {2336--2339},
  issn = {1528-0020},
  doi = {10.1182/blood-2008-01-135079},
  abstract = {We recently demonstrated that the 3-kb 5'-flanking region of the human ROBO4 gene directs endothelial cell-specific expression in vitro and in vivo. Moreover, a GA-binding protein (GABP)-binding motif at -119 was necessary for mediating promoter activity in vitro. The goal of the present study was to confirm the functional relevance of the -119 GABP-binding site in vivo. To that end, the Hprt locus of mice was targeted with a Robo4-LacZ transgenic cassette in which the GABP site was mutated. In other studies, the GABP mutation was introduced into the endogenous mouse Robo4 locus in which LacZ was knocked-in. Compared with their respective controls, the mutant promoters displayed a significant reduction in activity in embryoid bodies, embryos, and adult animals. Together, these data provide strong support for the role of the GABP-binding motif in mediating Robo4 expression in the intact endothelium.},
  langid = {english},
  pmcid = {PMC2532807},
  pmid = {18519813},
  keywords = {Animals,Binding Sites,Embryo; Mammalian,Endothelium,GA-Binding Protein Transcription Factor,Humans,Mice,Mice; Transgenic,Mutation,Neoplasms; Experimental,Promoter Regions; Genetic,Receptors; Cell Surface,Tissue Distribution,Transplantation; Heterologous},
  file = {/Users/eregan/Zotero/storage/U4JBUDHI/Okada et al. - 2008 - A GABP-binding element in the Robo4 promoter is ne.pdf}
}

@article{valovkaTranscriptionalControlDNA2013,
  title = {Transcriptional Control of {{DNA}} Replication Licensing by {{Myc}}},
  author = {Valovka, Taras and Sch{\"o}nfeld, Manuela and Raffeiner, Philipp and Breuker, Kathrin and {Dunzendorfer-Matt}, Theresia and Hartl, Markus and Bister, Klaus},
  year = {2013},
  month = dec,
  journal = {Scientific Reports},
  volume = {3},
  pages = {3444},
  issn = {2045-2322},
  doi = {10.1038/srep03444},
  abstract = {The c-myc protooncogene encodes the Myc transcription factor, a global regulator of fundamental cellular processes. Deregulation of c-myc leads to tumorigenesis, and c-myc is an important driver in human cancer. Myc and its dimerization partner Max are bHLH-Zip DNA binding proteins involved in transcriptional regulation of target genes. Non-transcriptional functions have also been attributed to the Myc protein, notably direct interaction with the pre-replicative complex (pre-RC) controlling the initiation of DNA replication. A key component of the pre-RC is the Cdt1 protein, an essential factor in origin licensing. Here we present data suggesting that the CDT1 gene is a transcriptional target of the Myc-Max complex. Expression of the CDT1 gene in v-myc-transformed cells directly correlates with myc expression. Also, human tumor cells with elevated c-myc expression display increased CDT1 expression. Occupation of the CDT1 promoter by Myc-Max is demonstrated by chromatin immunoprecipitation, and transactivation by Myc-Max is shown in reporter assays. Ectopic expression of CDT1 leads to cell transformation. Our results provide a possible direct mechanistic link of Myc's canonical function as a transcription factor to DNA replication. Furthermore, we suggest that aberrant transcriptional activation of CDT1 by deregulated myc alleles contributes to the genomic instabilities observed in tumor cells.},
  langid = {english},
  pmcid = {PMC3853707},
  pmid = {24309437},
  keywords = {Amino Acid Sequence,Animals,Base Sequence,Cell Cycle Proteins,Cell Line,Cell Line; Transformed,Cell Transformation; Neoplastic,Chickens,DNA Replication,Gene Expression Regulation,Gene Order,Humans,Molecular Sequence Data,Promoter Regions; Genetic,Protein Binding,Proto-Oncogene Proteins c-myc,Transcription; Genetic,Transcriptional Activation},
  file = {/Users/eregan/Zotero/storage/7A79WZNU/Valovka et al. - 2013 - Transcriptional control of DNA replication licensi.pdf;/Users/eregan/Zotero/storage/HHZHTRL3/Valovka et al. - 2013 - Transcriptional control of DNA replication licensi.pdf}
}

@article{leeActomyosinStressFiber2016,
  title = {Actomyosin Stress Fiber Mechanosensing in {{2D}} and {{3D}}},
  author = {Lee, Stacey and Kumar, Sanjay},
  year = {2016},
  month = sep,
  journal = {F1000Research},
  volume = {5},
  pages = {2261},
  issn = {2046-1402},
  doi = {10.12688/f1000research.8800.1},
  abstract = {Mechanotransduction is the process through which cells survey the mechanical properties of their environment, convert these mechanical inputs into biochemical signals, and modulate their phenotype in response. These mechanical inputs, which may be encoded in the form of extracellular matrix stiffness, dimensionality, and adhesion, all strongly influence cell morphology, migration, and fate decisions. One mechanism through which cells on planar or pseudo-planar matrices exert tensile forces and interrogate microenvironmental mechanics is through stress fibers, which are bundles composed of actin filaments and, in most cases, non-muscle myosin II filaments. Stress fibers form a continuous structural network that is mechanically coupled to the extracellular matrix through focal adhesions. Furthermore, myosin-driven contractility plays a central role in the ability of stress fibers to sense matrix mechanics and generate tension. Here, we review the distinct roles that non-muscle myosin II plays in driving mechanosensing and focus specifically on motility. In a closely related discussion, we also describe stress fiber classification schemes and the differing roles of various myosin isoforms in each category. Finally, we briefly highlight recent studies exploring mechanosensing in three-dimensional environments, in which matrix content, structure, and mechanics are often tightly interrelated. Stress fibers and the myosin motors therein represent an intriguing and functionally important biological system in which mechanics, biochemistry, and architecture all converge.},
  langid = {english},
  file = {/Users/eregan/Zotero/storage/HM2BXUQG/Lee and Kumar - 2016 - Actomyosin stress fiber mechanosensing in 2D and 3.pdf}
}

@article{wizaRolePRAS40Akt2012,
  title = {Role of {{PRAS40}} in {{Akt}} and {{mTOR}} Signaling in Health and Disease},
  author = {Wiza, Claudia and Nascimento, Emmani B. M. and Ouwens, D. Margriet},
  year = {2012},
  month = jun,
  journal = {American Journal of Physiology. Endocrinology and Metabolism},
  volume = {302},
  number = {12},
  pages = {E1453-1460},
  issn = {1522-1555},
  doi = {10.1152/ajpendo.00660.2011},
  abstract = {The proline-rich Akt substrate of 40 kDa (PRAS40) acts at the intersection of the Akt- and mammalian target of rapamycin (mTOR)-mediated signaling pathways. The protein kinase mTOR is the catalytic subunit of two distinct signaling complexes, mTOR complex 1 (mTORC1) and mTORC2, that link energy and nutrients to the regulation of cellular growth and energy metabolism. Activation of mTOR in response to nutrients and growth factors results in the phosphorylation of numerous substrates, including the phosphorylations of S6 kinase by mTORC1 and Akt by mTORC2. Alterations in Akt and mTOR activity have been linked to the progression of multiple diseases such as cancer and type 2 diabetes. Although PRAS40 was first reported as substrate for Akt, investigations toward mTOR-binding partners subsequently identified PRAS40 as both component and substrate of mTORC1. Phosphorylation of PRAS40 by Akt and by mTORC1 itself results in dissociation of PRAS40 from mTORC1 and may relieve an inhibitory constraint on mTORC1 activity. Adding to the complexity is that gene silencing studies indicate that PRAS40 is also necessary for the activity of the mTORC1 complex. This review summarizes the regulation and potential function(s) of PRAS40 in the complex Akt- and mTOR-signaling network in health and disease.},
  langid = {english},
  pmid = {22354785},
  keywords = {Adaptor Proteins; Signal Transducing,Animals,Conserved Sequence,Disease,Gene Expression Regulation,Health,Humans,Phosphorylation,Protein Binding,Proto-Oncogene Proteins c-akt,Signal Transduction,TOR Serine-Threonine Kinases,Transcription Factors}
}

@article{maPhosphorylationFunctionalInactivation2005,
  title = {Phosphorylation and Functional Inactivation of {{TSC2}} by {{Erk}} Implications for Tuberous Sclerosis and Cancer Pathogenesis},
  author = {Ma, Li and Chen, Zhenbang and {Erdjument-Bromage}, Hediye and Tempst, Paul and Pandolfi, Pier Paolo},
  year = {2005},
  month = apr,
  journal = {Cell},
  volume = {121},
  number = {2},
  pages = {179--193},
  issn = {0092-8674},
  doi = {10.1016/j.cell.2005.02.031},
  abstract = {Tuberous sclerosis (TSC) is a tumor syndrome caused by mutation in TSC1 or TSC2 genes. TSC tumorigenesis is not always accompanied by loss of heterozygosity (LOH). Recently, extracellular signal-regulated kinase (Erk) has been found activated in TSC lesions lacking TSC1 or TSC2 LOH. Here, we show that Erk may play a critical role in TSC progression through posttranslational inactivation of TSC2. Erk-dependent phosphorylation leads to TSC1-TSC2 dissociation and markedly impairs TSC2 ability to inhibit mTOR signaling, cell proliferation, and oncogenic transformation. Importantly, expression of an Erk nonphosphorylatable TSC2 mutant in TSC2+/- tumor cells where Erk is constitutively activated blocks tumorigenecity in vivo, while wild-type TSC2 is ineffective. Our findings position the Ras/MAPK pathway upstream of the TSC complex and suggest that Erk may modulate mTOR signaling and contribute to disease progression through phosphorylation and inactivation of TSC2.},
  langid = {english},
  pmid = {15851026},
  keywords = {Amino Acid Sequence,Animals,Cell Line,Extracellular Signal-Regulated MAP Kinases,Humans,In Vitro Techniques,Kidney,MAP Kinase Signaling System,Mice,Mice; Nude,Molecular Sequence Data,Neoplasm Transplantation,Neoplasms,Phosphorylation,Protein Kinases,Repressor Proteins,Ribosomal Protein S6 Kinases; 70-kDa,Serine,TOR Serine-Threonine Kinases,Tuberous Sclerosis,Tuberous Sclerosis Complex 1 Protein,Tuberous Sclerosis Complex 2 Protein,Tumor Suppressor Proteins}
}

@article{bradySprouty2AssociationBRaf2009,
  title = {Sprouty2 Association with {{B-Raf}} Is Regulated by Phosphorylation and Kinase Conformation},
  author = {Brady, Suzanne C. and Coleman, Mathew L. and Munro, June and Feller, Stephan M. and Morrice, Nicolas A. and Olson, Michael F.},
  year = {2009},
  month = sep,
  journal = {Cancer Research},
  volume = {69},
  number = {17},
  pages = {6773--6781},
  issn = {1538-7445},
  doi = {10.1158/0008-5472.CAN-08-4447},
  abstract = {Sprouty2 is a feedback regulator that controls the Ras/Raf/MEK/extracellular signal-regulated kinase mitogen-activated protein kinase (MAPK) pathway at multiple levels, one way being through direct interaction with Raf kinases. Consistent with a role as a tumor suppressor, Sprouty2 expression is often down-regulated in human cancers. However, Sprouty2 is up-regulated in some cancers, suggesting the existence of posttranscriptional mechanisms that permit evasion of Sprouty2-mediated antitumorigenic properties. We report that MAPK activation induces Sprouty2 phosphorylation on six serine residues, which reduced Sprouty2 association with wild-type B-Raf. Mutation of these six serines to nonphosphorylatable alanines increased the ability of Sprouty2 to inhibit growth factor-induced MAPK activation. Oncogenic B-Raf mutants such as B-Raf V600E did not associate with Sprouty2, but this resistance to Sprouty2 binding was not due to phosphorylation. Instead, the active kinase conformation induced by oncogenic mutation prevents Sprouty2 binding. These results reveal a dual mechanism that affects the Sprouty2/B-Raf interaction: Sprouty phosphorylation and B-Raf conformation.},
  langid = {english},
  pmcid = {PMC2762204},
  pmid = {19690147},
  keywords = {Animals,Binding Sites,Enzyme Activation,Humans,Intracellular Signaling Peptides and Proteins,MAP Kinase Signaling System,Membrane Proteins,Mice,Mutation,Neoplasms,NIH 3T3 Cells,Phosphorylation,Protein Binding,Protein Conformation,Proto-Oncogene Proteins B-raf},
  file = {/Users/eregan/Zotero/storage/CMKEBSZZ/Brady et al. - 2009 - Sprouty2 association with B-Raf is regulated by ph.pdf}
}

@article{yangBadHeterodimericPartner1995,
  title = {Bad, a Heterodimeric Partner for {{Bcl-XL}} and {{Bcl-2}}, Displaces {{Bax}} and Promotes Cell Death},
  author = {Yang, E. and Zha, J. and Jockel, J. and Boise, L. H. and Thompson, C. B. and Korsmeyer, S. J.},
  year = {1995},
  month = jan,
  journal = {Cell},
  volume = {80},
  number = {2},
  pages = {285--291},
  issn = {0092-8674},
  doi = {10.1016/0092-8674(95)90411-5},
  abstract = {To extend the mammalian cell death pathway, we screened for further Bcl-2 interacting proteins. Both yeast two-hybrid screening and lambda expression cloning identified a novel interacting protein, Bad, whose homology to Bcl-2 is limited to the BH1 and BH2 domains. Bad selectively dimerized with Bcl-xL as well as Bcl-2, but not with Bax, Bcl-xs, Mcl-1, A1, or itself. Bad binds more strongly to Bcl-xL than Bcl-2 in mammalian cells, and it reversed the death repressor activity of Bcl-xL, but not that of Bcl-2. When Bad dimerized with Bcl-xL, Bax was displaced and apoptosis was restored. When approximately half of Bax was heterodimerized, death was inhibited. The susceptibility of a cell to a death signal is determined by these competing dimerizations in which levels of Bad influence the effectiveness of Bcl-2 versus Bcl-xL in repressing death.},
  langid = {english},
  pmid = {7834748},
  keywords = {Amino Acid Sequence,Animals,Antibodies,Apoptosis,bcl-Associated Death Protein,bcl-X Protein,Carrier Proteins,Cloning; Molecular,Humans,Macromolecular Substances,Mammals,Mice,Molecular Sequence Data,Proto-Oncogene Proteins,Proto-Oncogene Proteins c-bcl-2,Recombinant Proteins,Saccharomyces cerevisiae,Sequence Homology; Amino Acid,Transfection}
}

@article{masonSproutyProteinsMultifaceted2006,
  title = {Sprouty Proteins: Multifaceted Negative-Feedback Regulators of Receptor Tyrosine Kinase Signaling},
  shorttitle = {Sprouty Proteins},
  author = {Mason, Jacqueline M. and Morrison, Debra J. and Basson, M. Albert and Licht, Jonathan D.},
  year = {2006},
  month = jan,
  journal = {Trends in Cell Biology},
  volume = {16},
  number = {1},
  pages = {45--54},
  issn = {0962-8924},
  doi = {10.1016/j.tcb.2005.11.004},
  abstract = {Receptor tyrosine kinases (RTKs) control a wide variety of processes in multicellular organisms, including proliferation, differentiation, migration and survival. Their activity is tightly controlled through the coordinated action of both positive and negative regulators that function at multiple levels of the signal transduction cascade, and at different time points within the growth-factor-induced response. When this process goes awry, the outcome can be developmental defects and malignancy. Sprouty (Spry) proteins represent a major class of ligand-inducible inhibitors of RTK-dependent signaling pathways. New biochemical and genetic evidence indicates specific roles of the Spry genes in development and multiple modes of action of the Spry proteins in regulation of the RTK-induced response.},
  langid = {english},
  pmid = {16337795},
  keywords = {Amino Acid Sequence,Animals,Cell Transformation; Neoplastic,Epidermal Growth Factor,Feedback; Physiological,Gene Expression Regulation; Developmental,Genes; Tumor Suppressor,Humans,Membrane Proteins,Receptor Protein-Tyrosine Kinases,Signal Transduction}
}

@article{Bucur:2014ix,
  title = {{{PLK1}} Is a Binding Partner and a Negative Regulator of {{FOXO3}} Tumor Suppressor.},
  author = {Bucur, Octavian and Stancu, Andreea Lucia and Muraru, Maria Sinziana and Melet, Armelle and Petrescu, Stefana Maria and {Khosravi-Far}, Roya},
  year = {2014},
  month = apr,
  journal = {Discoveries (Craiova, Romania)},
  volume = {2},
  number = {2},
  pages = {e16}
}

@article{kotaniPKAMPFactivatedPololike1998,
  title = {{{PKA}} and {{MPF-activated}} Polo-like Kinase Regulate Anaphase-Promoting Complex Activity and Mitosis Progression},
  author = {Kotani, S. and Tugendreich, S. and Fujii, M. and Jorgensen, P. M. and Watanabe, N. and Hoog, C. and Hieter, P. and Todokoro, K.},
  year = {1998},
  month = feb,
  journal = {Molecular Cell},
  volume = {1},
  number = {3},
  pages = {371--380},
  issn = {1097-2765},
  doi = {10.1016/s1097-2765(00)80037-4},
  abstract = {Ubiquitin-mediated proteolysis is the key to cell cycle control. Anaphase-promoting complex/cyclosome (APC) is a ubiquitin ligase that targets cyclin B and factors regulating sister chromatid separation for proteolysis by the proteasome and, consequently, regulates metaphase-anaphase transition and exit from mitosis. Here we report that Cdc2-cyclin B-activated Polo-like kinase (Plk) specifically phosphorylates at least three components of APC and activates APC to ubiquitinate cyclin B in the in vitro-reconstituted system. Conversely, protein kinase A (PKA) phosphorylates two subunits of APC but suppresses APC activity. PKA is superior to Plk in its regulation of APC, and Plk activity peaks whereas PKA activity is falling at metaphase. These results indicate that Plk and PKA regulate mitosis progression by controlling APC activity.},
  langid = {english},
  pmid = {9660921},
  keywords = {3T3 Cells,Anaphase,Anaphase-Promoting Complex-Cyclosome,Animals,Apc6 Subunit; Anaphase-Promoting Complex-Cyclosome,Cell Cycle Proteins,Cyclic AMP-Dependent Protein Kinases,Electrophoresis,Enzyme Activation,Histidine,Maturation-Promoting Factor,Metaphase,Mice,Mitosis,Multienzyme Complexes,Phosphorylation,Protein Kinases,Protein-Serine-Threonine Kinases,Proteins,Proto-Oncogene Proteins,Ubiquitin-Protein Ligase Complexes,Ubiquitins}
}

@article{denelzenCyclinDestroyedPrometaphase2001,
  title = {Cyclin {{A}} Is Destroyed in Prometaphase and Can Delay Chromosome Alignment and Anaphase},
  author = {{den Elzen}, N. and Pines, J.},
  year = {2001},
  month = apr,
  journal = {The Journal of Cell Biology},
  volume = {153},
  number = {1},
  pages = {121--136},
  issn = {0021-9525},
  doi = {10.1083/jcb.153.1.121},
  abstract = {Mitosis is controlled by the specific and timely degradation of key regulatory proteins, notably the mitotic cyclins that bind and activate the cyclin-dependent kinases (Cdks). In animal cells, cyclin A is always degraded before cyclin B, but the exact timing and the mechanism underlying this are not known. Here we use live cell imaging to show that cyclin A begins to be degraded just after nuclear envelope breakdown. This degradation requires the 26S proteasome, but is not affected by the spindle checkpoint. Neither deletion of its destruction box nor disrupting Cdk binding prevents cyclin A proteolysis, but Cdk binding is necessary for degradation at the correct time. We also show that increasing the levels of cyclin A delays chromosome alignment and sister chromatid segregation. This delay depends on the proteolysis of cyclin A and is not caused by a lag in the bipolar attachment of chromosomes to the mitotic spindle, nor is it mediated via the spindle checkpoint. Thus, proteolysis that is not under the control of the spindle checkpoint is required for chromosome alignment and anaphase.},
  langid = {english},
  pmcid = {PMC2185531},
  pmid = {11285279},
  keywords = {Anaphase,Biomarkers,Chromosomes; Human,Cyclin A,Cyclin-Dependent Kinases,Green Fluorescent Proteins,HeLa Cells,Humans,Luminescent Proteins,Metaphase,Mitosis,Recombinant Fusion Proteins},
  file = {/Users/eregan/Zotero/storage/66T9XUVN/den Elzen and Pines - 2001 - Cyclin A is destroyed in prometaphase and can dela.pdf;/Users/eregan/Zotero/storage/JHNG5GD2/den Elzen and Pines - 2001 - Cyclin A is destroyed in prometaphase and can dela.pdf;/Users/eregan/Zotero/storage/SB9JM3HK/den Elzen and Pines - 2001 - Cyclin A is destroyed in prometaphase and can dela.pdf}
}

@article{zhoujosephxuQuasipotentialLandscapeComplex2012,
  title = {Quasi-Potential Landscape in Complex Multi-Stable Systems},
  author = {{Zhou Joseph Xu} and {Aliyu M. D. S.} and {Aurell Erik} and {Huang Sui}},
  year = {2012},
  month = dec,
  journal = {Journal of The Royal Society Interface},
  volume = {9},
  number = {77},
  pages = {3539--3553},
  doi = {10.1098/rsif.2012.0434},
  abstract = {The developmental dynamics of multicellular organisms is a process that takes place in a multi-stable system in which each attractor state represents a cell type, and attractor transitions correspond to cell differentiation paths. This new understanding has revived the idea of a quasi-potential landscape, first proposed by Waddington as a metaphor. To describe development, one is interested in the `relative stabilities' of N attractors (N {$>$} 2). Existing theories of state transition between local minima on some potential landscape deal with the exit part in the transition between two attractors in pair-attractor systems but do not offer the notion of a global potential function that relates more than two attractors to each other. Several ad hoc methods have been used in systems biology to compute a landscape in non-gradient systems, such as gene regulatory networks. Here we present an overview of currently available methods, discuss their limitations and propose a new decomposition of vector fields that permits the computation of a quasi-potential function that is equivalent to the Freidlin\textendash Wentzell potential but is not limited to two attractors. Several examples of decomposition are given, and the significance of such a quasi-potential function is discussed.},
  file = {/Users/eregan/Zotero/storage/DMV6X4MN/Zhou Joseph Xu et al. - 2012 - Quasi-potential landscape in complex multi-stable .pdf;/Users/eregan/Zotero/storage/HTCP67XI/rsif.2012.html}
}

@article{sarpalRoleACateninIts2019,
  title = {Role of {$\alpha$}-{{Catenin}} and Its Mechanosensing Properties in Regulating {{Hippo}}/{{YAP-dependent}} Tissue Growth},
  author = {Sarpal, Ritu and Yan, Victoria and Kazakova, Lidia and Sheppard, Luka and Yu, Jessica C. and {Fernandez-Gonzalez}, Rodrigo and Tepass, Ulrich},
  year = {2019},
  month = nov,
  journal = {PLoS genetics},
  volume = {15},
  number = {11},
  pages = {e1008454},
  issn = {1553-7404},
  doi = {10.1371/journal.pgen.1008454},
  abstract = {{$\alpha$}-catenin is a key protein of adherens junctions (AJs) with mechanosensory properties. It also acts as a tumor suppressor that limits tissue growth. Here we analyzed the function of Drosophila {$\alpha$}-Catenin ({$\alpha$}-Cat) in growth regulation of the wing epithelium. We found that different {$\alpha$}-Cat levels led to a differential activation of Hippo/Yorkie or JNK signaling causing tissue overgrowth or degeneration, respectively. {$\alpha$}-Cat can modulate Yorkie-dependent tissue growth through recruitment of Ajuba, a negative regulator of Hippo signaling to AJs but also through a mechanism independent of Ajuba recruitment to AJs. Both mechanosensory regions of {$\alpha$}-Cat, the M region and the actin-binding domain (ABD), contribute to growth regulation. Whereas M is dispensable for {$\alpha$}-Cat function in the wing, individual M domains (M1, M2, M3) have opposing effects on growth regulation. In particular, M1 limits Ajuba recruitment. Loss of M1 causes Ajuba hyper-recruitment to AJs, promoting tissue-tension independent overgrowth. Although M1 binds Vinculin, Vinculin is not responsible for this effect. Moreover, disruption of mechanosensing of the {$\alpha$}-Cat ABD affects tissue growth, with enhanced actin interactions stabilizing junctions and leading to tissue overgrowth. Together, our findings indicate that {$\alpha$}-Cat acts through multiple mechanisms to control tissue growth, including regulation of AJ stability, mechanosensitive Ajuba recruitment, and dynamic direct F-actin interactions.},
  langid = {english},
  pmcid = {PMC6863567},
  pmid = {31697683},
  keywords = {Actin Cytoskeleton,Actins,Adherens Junctions,alpha Catenin,Animals,Cell Death,Cytoskeleton,Drosophila melanogaster,Drosophila Proteins,Epithelium,Intracellular Signaling Peptides and Proteins,LIM Domain Proteins,MAP Kinase Signaling System,Mechanotransduction; Cellular,Nuclear Proteins,Protein Domains,Protein-Serine-Threonine Kinases,Trans-Activators,Vinculin,Wings; Animal},
  file = {/Users/eregan/Zotero/storage/PP2RL9ZB/Sarpal et al. - 2019 - Role of α-Catenin and its mechanosensing propertie.pdf}
}

@article{spencerProliferationquiescenceDecisionControlled2013,
  title = {The Proliferation-Quiescence Decision Is Controlled by a Bifurcation in {{CDK2}} Activity at Mitotic Exit},
  author = {Spencer, Sabrina L. and Cappell, Steven D. and Tsai, Feng-Chiao and Overton, K. Wesley and Wang, Clifford L. and Meyer, Tobias},
  year = {2013},
  month = oct,
  journal = {Cell},
  volume = {155},
  number = {2},
  pages = {369--383},
  issn = {1097-4172},
  doi = {10.1016/j.cell.2013.08.062},
  abstract = {Tissue homeostasis in metazoans is regulated by transitions of cells between quiescence and proliferation. The hallmark of proliferating populations is progression through the cell cycle, which is driven by cyclin-dependent kinase (CDK) activity. Here, we introduce a live-cell sensor for CDK2 activity and unexpectedly found that proliferating cells bifurcate into two populations as they exit mitosis. Many cells immediately commit to the next cell cycle by building up CDK2 activity from an intermediate level, while other cells lack CDK2 activity and enter a transient state of quiescence. This bifurcation is directly controlled by the CDK inhibitor p21 and is regulated by mitogens during a restriction window at the end~of the previous cell cycle. Thus, cells decide at the end of mitosis to either start the next cell cycle by immediately building up CDK2 activity or to enter a transient G0-like state by suppressing CDK2 activity.},
  langid = {english},
  pmcid = {PMC4001917},
  pmid = {24075009},
  keywords = {3T3 Cells,Animals,Cell Proliferation,Cells; Cultured,Cyclin-Dependent Kinase 2,Cyclin-Dependent Kinase Inhibitor p21,Humans,Mice,Mitosis,Retinoblastoma Protein},
  file = {/Users/eregan/Zotero/storage/2T2F8GI8/Spencer et al. - 2013 - The proliferation-quiescence decision is controlle.pdf}
}

@article{cowlingCaspase6DirectActivator2002,
  title = {Caspase-6 Is the Direct Activator of Caspase-8 in the Cytochrome c-Induced Apoptosis Pathway: Absolute Requirement for Removal of Caspase-6 Prodomain},
  shorttitle = {Caspase-6 Is the Direct Activator of Caspase-8 in the Cytochrome c-Induced Apoptosis Pathway},
  author = {Cowling, V. and Downward, J.},
  year = {2002},
  month = oct,
  journal = {Cell Death and Differentiation},
  volume = {9},
  number = {10},
  pages = {1046--1056},
  issn = {1350-9047},
  doi = {10.1038/sj.cdd.4401065},
  abstract = {Caspase activation resulting from cytochrome c release from the mitochondria is an essential component of the mechanism of apoptosis initiated by a range of factors. The activation of Bid by caspase-8 in this pathway promotes further cytochrome c release, thereby completing a positive feedback loop of caspase activation. Although the identity of the caspases necessary for caspase-8 activation in this pathway are known, it is still unclear which protease directly cleaves caspase-8. In order to identify the factor responsible we undertook a biochemical purification of caspase-8 cleaving activity in cytosolic extracts to which cytochrome c had been added. Here we report that caspase-6 is the only soluble protease in cytochrome c activated Jurkat cell extracts that has significant caspase-8 cleaving activity. Furthermore the caspase-6 that we purified was sufficient to induce Bid dependent cytochrome c releasing activity in cell extracts. Inhibition of caspase-6 activity in cells significantly inhibited caspase-8 cleavage and apoptosis, therefore establishing caspase-6 as a major activator of caspase-8 in vivo and confirming that this pathway can have a critical role in promotion of apoptosis. We also show that caspase-6 is inactive until the short prodomain is removed. We suggest that the requirement for two distinct cleavage steps to activate an effector caspase may represent an effective mechanism for restriction of spontaneous caspase activation and aberrant entry into apoptosis.},
  langid = {english},
  pmid = {12232792},
  keywords = {Adaptor Proteins; Signal Transducing,Amino Acid Sequence,Animals,Apoptosis,Carrier Proteins,Caspase 6,Caspase 8,Caspase 9,Caspases,COS Cells,Cytochrome c Group,Cytosol,Endopeptidases,Eukaryotic Cells,Fas-Associated Death Domain Protein,Humans,Jurkat Cells,Macromolecular Substances,Mitochondria,Mutation,Protein Structure; Tertiary},
  file = {/Users/eregan/Zotero/storage/8VUY73F3/Cowling and Downward - 2002 - Caspase-6 is the direct activator of caspase-8 in .pdf;/Users/eregan/Zotero/storage/AK2VPBLS/Cowling and Downward - 2002 - Caspase-6 is the direct activator of caspase-8 in .pdf;/Users/eregan/Zotero/storage/DS4XYYF2/Cowling and Downward - 2002 - Caspase-6 is the direct activator of caspase-8 in .pdf;/Users/eregan/Zotero/storage/KE9Q6PDZ/Cowling and Downward - 2002 - Caspase-6 is the direct activator of caspase-8 in .pdf}
}

@article{luMolecularPathwaysRegulating2013,
  title = {Molecular Pathways Regulating Mitotic Spindle Orientation in Animal Cells},
  author = {Lu, Michelle S. and Johnston, Christopher A.},
  year = {2013},
  month = may,
  journal = {Development},
  volume = {140},
  number = {9},
  pages = {1843--1856},
  issn = {1477-9129, 0950-1991},
  doi = {10.1242/dev.087627},
  abstract = {Orientation of the cell division axis is essential for the correct development and maintenance of tissue morphology, both for symmetric cell divisions and for the asymmetric distribution of fate determinants during, for example, stem cell divisions. Oriented cell division depends on the positioning of the mitotic spindle relative to an axis of polarity. Recent studies have illuminated an expanding list of spindle orientation regulators, and a molecular model for how cells couple cortical polarity with spindle positioning has begun to emerge. Here, we review both the well-established spindle orientation pathways and recently identified regulators, focusing on how communication between the cell cortex and the spindle is achieved, to provide a contemporary view of how positioning of the mitotic spindle occurs.},
  langid = {english},
  keywords = {Animals,Asymmetric Cell Division,Cell Cycle Proteins,Cell Differentiation,Cell Polarity,Cell Shape,Drosophila,Microtubules,Mitosis,Phosphorylation,Protein Interaction Mapping,Signal Transduction,Spindle Apparatus},
  file = {/Users/eregan/Zotero/storage/JF9SVV9T/Lu and Johnston - 2013 - Molecular pathways regulating mitotic spindle orie.pdf}
}

@article{Schmucker:2014gv,
  title = {Molecular Dynamics of {{PLK1}} during Mitosis},
  author = {Schmucker, Stephane and Sumara, Izabela},
  year = {2014},
  month = oct,
  journal = {Molecular \& Cellular Oncology},
  volume = {1},
  number = {2},
  pages = {e954507-9}
}

@article{cagatayArchitecturedependentNoiseDiscriminates2009,
  title = {Architecture-Dependent Noise Discriminates Functionally Analogous Differentiation Circuits},
  author = {Ca{\u g}atay, Tolga and Turcotte, Marc and Elowitz, Michael B. and {Garcia-Ojalvo}, Jordi and S{\"u}el, G{\"u}rol M.},
  year = {2009},
  month = oct,
  journal = {Cell},
  volume = {139},
  number = {3},
  pages = {512--522},
  issn = {1097-4172},
  doi = {10.1016/j.cell.2009.07.046},
  abstract = {Gene regulatory circuits with different architectures (patterns of regulatory interactions) can generate similar dynamics. This raises the question of why a particular circuit architecture is selected to implement a given cellular process. To investigate this problem, we compared the Bacillus subtilis circuit that regulates differentiation into the competence state to an engineered circuit with an alternative architecture (SynEx) in silico and in vivo. Time-lapse microscopy measurements showed that SynEx cells generated competence dynamics similar to native cells and reconstituted the physiology of differentiation. However, architectural differences between the circuits altered the dynamic distribution of stochastic fluctuations (noise) during circuit operation. This distinction in noise causes functional differences between the circuits by selectively controlling the timing of competence episodes and response of the system to various DNA concentrations. These results reveal a tradeoff between temporal precision and physiological response range that is controlled by distinct noise characteristics of alternative circuit architectures.},
  langid = {english},
  pmid = {19853288},
  keywords = {Bacillus subtilis,DNA,Feedback,Gene Expression Regulation; Bacterial,Gene Regulatory Networks,Models; Biological,Transformation; Bacterial},
  file = {/Users/eregan/Zotero/storage/5JI4HNN2/Cağatay et al. - 2009 - Architecture-dependent noise discriminates functio.pdf}
}

@article{Laub:1998p10690,
  title = {A Molecular Network That Produces Spontaneous Oscillations in Excitable Cells of {{Dictyostelium}}},
  author = {Laub, M T and Loomis, W F},
  year = {1998},
  month = nov,
  journal = {Mol Biol Cell},
  volume = {9},
  number = {12},
  pages = {3521--3532},
  affiliation = {Center for Molecular Genetics, Department of Biology, University of California, San Diego, La Jolla, California 92093, USA.},
  langid = {english},
  pmid = {9843585},
  rating = {0},
  keywords = {Animals}
}

@article{Choi:2012iv,
  title = {Attractor Landscape Analysis Reveals Feedback Loops in the P53 Network That Control the Cellular Response to {{DNA}} Damage.},
  author = {Choi, Minsoo M and Shi, Jue J and Jung, Sung Hoon SH and Chen, Xi X and Cho, Kwang-Hyun KH},
  year = {2012},
  month = nov,
  journal = {Science signaling},
  volume = {5},
  number = {251},
  pages = {ra83-ra83}
}

@article{noriaAssemblyReorientationStress2004,
  title = {Assembly and Reorientation of Stress Fibers Drives Morphological Changes to Endothelial Cells Exposed to Shear Stress},
  author = {Noria, Sabrena and Xu, Feng and McCue, Shannon and Jones, Mara and Gotlieb, Avrum I. and Langille, B. Lowell},
  year = {2004},
  month = apr,
  journal = {The American Journal of Pathology},
  volume = {164},
  number = {4},
  pages = {1211--1223},
  issn = {0002-9440},
  doi = {10.1016/S0002-9440(10)63209-9},
  abstract = {Fluid shear stress greatly influences the biology of vascular endothelial cells and the pathogenesis of atherosclerosis. Endothelial cells undergo profound shape change and reorientation in response to physiological levels of fluid shear stress. These morphological changes influence cell function; however, the processes that produce them are poorly understood. We have examined how actin assembly is related to shear-induced endothelial cell shape change. To do so, we imposed physiological levels of shear stress on cultured endothelium for up to 96 hours and then permeabilized the cells and exposed them briefly to fluorescently labeled monomeric actin at various time points to assess actin assembly. Alternatively, monomeric actin was microinjected into cells to allow continuous monitoring of actin distribution. Actin assembly occurred primarily at the ends of stress fibers, which simultaneously reoriented to the shear axis, frequently fused with neighboring stress fibers, and ultimately drove the poles of the cells in the upstream and/or downstream directions. Actin polymerization occurred where stress fibers inserted into focal adhesion complexes, but usually only at one end of the stress fiber. Neither the upstream nor downstream focal adhesion complex was preferred. Changes in actin organization were accompanied by translocation and remodeling of cell-substrate adhesion complexes and transient formation of punctate cell-cell adherens junctions. These findings indicate that stress fiber assembly and realignment provide a novel mode by which cell morphology is altered by mechanical signals.},
  langid = {english},
  pmcid = {PMC1615364},
  pmid = {15039210},
  keywords = {Actins,Adherens Junctions,Animals,Cell Adhesion,Cell Adhesion Molecules,Cells; Cultured,Endothelial Cells,Endothelium; Vascular,Immunohistochemistry,Microscopy; Fluorescence,Stress Fibers,Stress; Mechanical},
  file = {/Users/eregan/Zotero/storage/AZJJRLDK/Noria et al. - 2004 - Assembly and reorientation of stress fibers drives.pdf}
}

@article{weisbergGeneticSwitchPhage2004,
  title = {A {{Genetic Switch}}: {{Phage Lambda Revisited}}. {{Third Edition}}. {{By Mark Ptashne}}.},
  shorttitle = {A {{Genetic Switch}}},
  author = {Weisberg, Robert~A},
  year = {2004},
  month = dec,
  journal = {The Quarterly Review of Biology},
  volume = {79},
  number = {4},
  pages = {427--428},
  issn = {0033-5770},
  doi = {10.1086/428187},
  file = {/Users/eregan/Zotero/storage/HWB2WY6B/428187.html}
}

@article{raviP53mediatedRepressionNuclear1998,
  title = {P53-Mediated Repression of Nuclear Factor-{{kappaB RelA}} via the Transcriptional Integrator P300},
  author = {Ravi, R. and Mookerjee, B. and {van Hensbergen}, Y. and Bedi, G. C. and Giordano, A. and {El-Deiry}, W. S. and Fuchs, E. J. and Bedi, A.},
  year = {1998},
  month = oct,
  journal = {Cancer Research},
  volume = {58},
  number = {20},
  pages = {4531--4536},
  issn = {0008-5472},
  abstract = {The p53 tumor suppressor gene plays an instrumental role in transcriptional regulation of target genes involved in cellular stress responses. p53-dependent transactivation and transrepression require its interaction with p300/CBP, a coactivator that also interacts with the RelA subunit of nuclear factor-kappaB. We find that p53 inhibits RelA-dependent transactivation without altering RelA expression or inducible kappaB-DNA binding. p53-mediated repression of RelA is relieved by p300 overexpression and the increased RelA activity conferred by p53-deficiency is counteracted by either transactivation domain-deficient p300 fragments that bind RelA or a transdominant mutant of IkappaB alpha. Our results suggest that p53 can regulate diverse kappaB-dependent cellular responses.},
  langid = {english},
  pmid = {9788595},
  keywords = {CREB-Binding Protein,DNA,Genes; p53,Humans,Ligases,NF-kappa B,Nuclear Proteins,Trans-Activators,Transcription; Genetic}
}

@article{Pardee:1974ut,
  title = {A Restriction Point for Control of Normal Animal Cell Proliferation.},
  author = {Pardee, A B},
  year = {1974},
  month = apr,
  journal = {Proc Natl Acad Sci U S A},
  volume = {71},
  number = {4},
  pages = {1286--1290}
}

@article{linGlycogenSynthaseKinase3v2016,
  title = {Glycogen {{Synthase Kinase-3$\beta$}} and {{Caspase-2 Mediate Ceramide-}} and {{Etoposide-Induced Apoptosis}} by {{Regulating}} the {{Lysosomal-Mitochondrial Axis}}},
  author = {Lin, Chiou-Feng and Tsai, Cheng-Chieh and Huang, Wei-Ching and Wang, Yu-Chih and Tseng, Po-Chun and Tsai, Tsung-Ting and Chen, Chia-Ling},
  year = {2016},
  journal = {PloS One},
  volume = {11},
  number = {1},
  pages = {e0145460},
  issn = {1932-6203},
  doi = {10.1371/journal.pone.0145460},
  abstract = {Glycogen synthase kinase-3{$\beta$} (GSK-3{$\beta$}) regulates the sequential activation of caspase-2 and caspase-8 before mitochondrial apoptosis. Here, we report the regulation of Mcl-1 destabilization and cathepsin D-regulated caspase-8 activation by GSK-3{$\beta$} and caspase-2. Treatment with either the ceramide analogue C2-ceramide or the topoisomerase II inhibitor etoposide sequentially induced lysosomal membrane permeabilization (LMP), the reduction of mitochondrial transmembrane potential, and apoptosis. Following LMP, cathepsin D translocated from lysosomes to the cytoplasm, whereas inhibiting cathepsin D blocked mitochondrial apoptosis. Furthermore, cathepsin D caused the activation of caspase-8 but not caspase-2. Inhibiting GSK-3{$\beta$} and caspase-2 blocked Mcl-1 destabilization, LMP, cathepsin D re-localization, caspase-8 activation, and mitochondrial apoptosis. Expression of Mcl-1 was localized to the lysosomes, and forced expression of Mcl-1 prevented apoptotic signaling via the lysosomal-mitochondrial pathway. These results demonstrate the importance of GSK-3{$\beta$} and caspase-2 in ceramide- and etoposide-induced apoptosis through mechanisms involving Mcl-1 destabilization and the lysosomal-mitochondrial axis.},
  langid = {english},
  pmcid = {PMC4699703},
  pmid = {26727221},
  keywords = {Animals,Caspase 2,Cell Line,Ceramides,Etoposide,Glycogen Synthase Kinase 3,Glycogen Synthase Kinase 3 beta,Lysosomes,Mice,Mitochondria},
  file = {/Users/eregan/Zotero/storage/3K2TJKJX/Lin et al. - 2016 - Glycogen Synthase Kinase-3β and Caspase-2 Mediate .pdf;/Users/eregan/Zotero/storage/AWB2MV4R/Lin et al. - 2016 - Glycogen Synthase Kinase-3β and Caspase-2 Mediate .pdf;/Users/eregan/Zotero/storage/C6PKUIVT/Lin et al. - 2016 - Glycogen Synthase Kinase-3β and Caspase-2 Mediate .pdf}
}

@article{lauderCMybTranscriptionActivated2001,
  title = {C-{{Myb}} Transcription Is Activated by Protein Kinase {{B}} ({{PKB}}) Following Interleukin 2 Stimulation of {{Tcells}} and Is Required for {{PKB-mediated}} Protection from Apoptosis},
  author = {Lauder, A. and Castellanos, A. and Weston, K.},
  year = {2001},
  month = sep,
  journal = {Molecular and Cellular Biology},
  volume = {21},
  number = {17},
  pages = {5797--5805},
  issn = {0270-7306},
  doi = {10.1128/MCB.21.17.5797-5805.2001},
  abstract = {During T-cell activation, c-Myb is induced upon interleukin 2 (IL-2) stimulation and is required for correct proliferation of cells. In this paper, we provide evidence that IL-2-mediated induction of the c-myb gene occurs via the phosphoinositide 3-kinase (PI3K) signaling pathway, that protein kinase B (PKB) is the principal transducer of this signal, and that activation of the c-myb promoter can be abolished by deletion of conserved E2F and NF-kappaB binding sites. We show that Myb is required to protect activated peripheral T cells from bcl-2-independent apoptosis and that overexpression of oncogenic v-Myb is antiapoptotic. Overexpression of a Myb dominant-negative transgene abrogates PKB-mediated protection from apoptosis. Taken together, these results suggest that induction of c-myb transcription is an important downstream event for PKB-mediated protection of T cells from programmed cell death.},
  langid = {english},
  pmcid = {PMC87299},
  pmid = {11486019},
  keywords = {3T3 Cells,Animals,Apoptosis,Binding Sites,Cell Cycle Proteins,DNA-Binding Proteins,E2F Transcription Factors,Humans,Interleukin-2,Lymphocyte Activation,Mice,NF-kappa B,Phosphatidylinositol 3-Kinases,Promoter Regions; Genetic,Protein Serine-Threonine Kinases,Proto-Oncogene Proteins,Proto-Oncogene Proteins c-akt,Proto-Oncogene Proteins c-myb,Proto-Oncogene Proteins c-myc,Signal Transduction,T-Lymphocytes,Transcription Factors,Transcriptional Activation}
}

@article{fishMolecularRegulationArteriovenous2015,
  title = {The Molecular Regulation of Arteriovenous Specification and Maintenance},
  author = {Fish, Jason E. and Wythe, Joshua D.},
  year = {2015},
  journal = {Developmental Dynamics},
  volume = {244},
  number = {3},
  pages = {391--409},
  issn = {1097-0177},
  doi = {10.1002/dvdy.24252},
  abstract = {The formation of a hierarchical vascular network, composed of arteries, veins, and capillaries, is essential for embryogenesis and is required for the production of new functional vasculature in the adult. Elucidating the molecular mechanisms that orchestrate the differentiation of vascular endothelial cells into arterial and venous cell fates is requisite for regenerative medicine, as the directed formation of perfused vessels is desirable in a myriad of pathological settings, such as in diabetes and following myocardial infarction. Additionally, this knowledge will enhance our understanding and treatment of vascular anomalies, such as arteriovenous malformations (AVMs). From studies in vertebrate model organisms, such as mouse, zebrafish, and chick, a number of key signaling pathways have been elucidated that are required for the establishment and maintenance of arterial and venous fates. These include the Hedgehog, Vascular Endothelial Growth Factor (VEGF), Transforming Growth Factor-{$\beta$} (TGF-{$\beta$}), Wnt, and Notch signaling pathways. In addition, a variety of transcription factor families acting downstream of, or in concert with, these signaling networks play vital roles in arteriovenous (AV) specification. These include Notch and Notch-regulated transcription factors (e.g., HEY and HES), SOX factors, Forkhead factors, {$\beta$}-Catenin, ETS factors, and COUP-TFII. It is becoming apparent that AV specification is a highly coordinated process that involves the intersection and carefully orchestrated activity of multiple signaling cascades and transcriptional networks. This review will summarize the molecular mechanisms that are involved in the acquisition and maintenance of AV fate, and will highlight some of the limitations in our current knowledge of the molecular machinery that directs AV morphogenesis. Developmental Dynamics 244:391\textendash 409, 2015. \textcopyright{} 2015 Wiley Periodicals, Inc.},
  copyright = {\textcopyright{} 2015 Wiley Periodicals, Inc.},
  langid = {english},
  keywords = {artery,ETS,Notch,vasculogenesis,Vegf,vein},
  file = {/Users/eregan/Zotero/storage/7988T7N6/Fish and Wythe - 2015 - The molecular regulation of arteriovenous specific.pdf;/Users/eregan/Zotero/storage/Z5QYRTZG/dvdy.html}
}

@article{wolfDiversityTimesAdversity2005,
  title = {Diversity in Times of Adversity: Probabilistic Strategies in Microbial Survival Games},
  shorttitle = {Diversity in Times of Adversity},
  author = {Wolf, Denise M. and Vazirani, Vijay V. and Arkin, Adam P.},
  year = {2005},
  month = may,
  journal = {Journal of Theoretical Biology},
  volume = {234},
  number = {2},
  pages = {227--253},
  issn = {0022-5193},
  doi = {10.1016/j.jtbi.2004.11.020},
  abstract = {Population diversification strategies are ubiquitous among microbes, encompassing random phase-variation (RPV) of pathogenic bacteria, viral latency as observed in some bacteriophage and HIV, and the non-genetic diversity of bacterial stress responses. Precise conditions under which these diversification strategies confer an advantage have not been well defined. We develop a model of population growth conditioned on dynamical environmental and cellular states. Transitions among cellular states, in turn, may be biased by possibly noisy readings of the environment from cellular sensors. For various types of environmental dynamics and cellular sensor capability, we apply game-theoretic analysis to derive the evolutionarily stable strategy (ESS) for an organism and determine when that strategy is diversification. We find that: (1) RPV, effecting a sort of Parrondo paradox wherein random alternations between losing strategies produce a winning strategy, is selected when transitions between different selective environments cannot be sensed, (2) optimal RPV cell switching rates are a function of environmental lifecycle asymmetries and environmental autocorrelation, (3) probabilistic diversification upon entering a new environment is selected when sensors can detect environmental transitions but have poor precision in identifying new environments, and (4) in the presence of excess additive noise, low-pass filtering is required for evolutionary stability. We show that even when RPV is not the ESS, it may minimize growth rate variance and the risk of extinction due to 'unlucky' environmental dynamics.},
  langid = {english},
  pmid = {15757681},
  keywords = {Bacteria,Biological Evolution,Environment,Game Theory,Models; Biological,Signal Transduction,Stochastic Processes}
}

@article{cannetIdentificationMitoticRacGEF2014,
  title = {Identification of a Mitotic {{Rac-GEF}}, {{Trio}}, That Counteracts {{MgcRacGAP}} Function during Cytokinesis},
  author = {Cannet, Aude and Schmidt, Susanne and Delaval, B{\'e}n{\'e}dicte and Debant, Anne},
  year = {2014},
  month = dec,
  journal = {Molecular Biology of the Cell},
  volume = {25},
  number = {25},
  pages = {4063--4071},
  issn = {1939-4586},
  doi = {10.1091/mbc.E14-06-1153},
  abstract = {The Rho GTPases RhoA and Rac1 function as master regulators of cytokinesis by controlling the actomyosin cytoskeleton. RhoA and Rac1 have to be respectively activated and inactivated at the division plane for cytokinesis to occur properly. The inactivation of Rac1 at the cleavage furrow is controlled by MgcRacGAP. However, the guanine-nucleotide exchange factor (GEF) that activates Rac1 during cell division remains unknown. Here, using a siRNA screening approach in HeLa cells, we identify Trio as a mitotic GEF of Rac1. We demonstrate that Trio controls Rac1 activation and subsequent F-actin remodeling in dividing cells. Moreover, Trio depletion specifically rescues the cytokinesis failure induced by MgcRacGAP depletion. Of importance, we demonstrate that this rescue is mediated by the Trio-Rac1 pathway, using GEF-dead mutants of Trio and a specific inhibitor of Rac1 activation by Trio. Overall this work identifies for the first time a GEF controlling Rac1 activation in dividing cells that counteracts MgcRacGAP function in cytokinesis.},
  langid = {english},
  pmcid = {PMC4263449},
  pmid = {25355950},
  keywords = {Actins,Cytokinesis,GTPase-Activating Proteins,Guanine Nucleotide Exchange Factors,HeLa Cells,Humans,Protein-Serine-Threonine Kinases,Time-Lapse Imaging},
  file = {/Users/eregan/Zotero/storage/FYGIVIE2/Cannet et al. - 2014 - Identification of a mitotic Rac-GEF, Trio, that co.pdf}
}

@article{eagleGrowthRegulatoryEffects1967,
  title = {Growth Regulatory Effects of Cellular Interaction},
  author = {Eagle, H. and Levine, E. M.},
  year = {1967},
  month = mar,
  journal = {Nature},
  volume = {213},
  number = {5081},
  pages = {1102--1106},
  issn = {0028-0836},
  doi = {10.1038/2131102a0},
  langid = {english},
  pmid = {6029791},
  keywords = {Amnion,Carbon Isotopes,Cell Division,Chromosomes,Culture Techniques,Fibroblasts,Growth,HeLa Cells,Humans,Neoplasms,Thymidine}
}

@article{taguchiMitoticPhosphorylationDynaminrelated2007,
  title = {Mitotic Phosphorylation of Dynamin-Related {{GTPase Drp1}} Participates in Mitochondrial Fission},
  author = {Taguchi, Naoko and Ishihara, Naotada and Jofuku, Akihiro and Oka, Toshihiko and Mihara, Katsuyoshi},
  year = {2007},
  month = apr,
  journal = {The Journal of Biological Chemistry},
  volume = {282},
  number = {15},
  pages = {11521--11529},
  issn = {0021-9258},
  doi = {10.1074/jbc.M607279200},
  abstract = {Organelles are inherited to daughter cells beyond dynamic changes of the membrane structure during mitosis. Mitochondria are dynamic entities, frequently dividing and fusing with each other, during which dynamin-related GTPase Drp1 is required for the fission reaction. In this study, we analyzed mitochondrial dynamics in mitotic mammalian cells. Although mitochondria in interphase HeLa cells are long tubular network structures, they are fragmented in early mitotic phase, and the filamentous network structures are subsequently reformed in the daughter cells. In marked contrast, tubular mitochondrial structures are maintained during mitosis in Drp1 knockdown cells, indicating that the mitochondrial fragmentation in mitosis requires mitochondrial fission by Drp1. Drp1 was specifically phosphorylated in mitosis by Cdk1/cyclin B on Ser-585. Exogenous expression of unphosphorylated mutant Drp1S585A led to reduced mitotic mitochondrial fragmentation. These results suggest that phosphorylation of Drp1 on Ser-585 promotes mitochondrial fission in mitotic cells.},
  langid = {english},
  pmid = {17301055},
  keywords = {Amino Acid Sequence,Animals,CDC2 Protein Kinase,Cyclin B,Dynamins,GTP Phosphohydrolases,HeLa Cells,Humans,Microtubule-Associated Proteins,Mitochondria,Mitochondrial Proteins,Mitosis,Molecular Sequence Data,Phosphorylation,Phosphoserine,Rats},
  file = {/Users/eregan/Zotero/storage/LN9ARHKY/Taguchi et al. - 2007 - Mitotic phosphorylation of dynamin-related GTPase .pdf}
}

@article{Sulaimanov:2017jx,
  title = {Understanding the {{mTOR}} Signaling Pathway via Mathematical Modeling.},
  author = {Sulaimanov, Nurgazy and Klose, Martin and Busch, Hauke and Boerries, Melanie},
  year = {2017},
  month = jul,
  journal = {Wiley interdisciplinary reviews Systems biology and medicine},
  volume = {9},
  number = {4},
  pages = {e1379}
}

@article{baiTheoreticalExperimentalEvidence2003,
  title = {Theoretical and Experimental Evidence for Hysteresis in Cell Proliferation},
  author = {Bai, Shaochun and Goodrich, David and Thron, C. Dennis and Tecarro, Edwin and Obeyesekere, Mandri},
  year = {2003 Jan-Feb},
  journal = {Cell Cycle (Georgetown, Tex.)},
  volume = {2},
  number = {1},
  pages = {46--52},
  issn = {1538-4101},
  doi = {10.4161/cc.2.1.186},
  abstract = {We propose a mathematical model for the regulation of the G1-phase of the mammalian cell cycle taking into account interactions of cyclin D/cdk4, cyclin E/cdk2, Rb and E2F. Mathematical analysis of this model predicts that a change in the proliferative status in response to a change in concentrations of serum growth factors will exhibit the property of hysteresis: the concentration of growth factors required to induce proliferation is higher than the concentration required to maintain proliferation. We experimentally confirmed this prediction in mouse embryonic fibroblasts in vitro. In agreement with the mathematical model, this indicates that changes in proliferative mode caused by small changes in concentrations of growth factors are not easily reversible. Based on this study, we discuss the importance of proliferation hysteresis for cell cycle regulation.},
  langid = {english},
  pmid = {12695688},
  keywords = {Algorithms,Animals,Cell Cycle Proteins,Cell Division,Cells; Cultured,Computer Simulation,Culture Media,Cyclin D,Cyclin E,Cyclin-Dependent Kinase 4,Cyclin-Dependent Kinases,Cyclins,DNA-Binding Proteins,E2F Transcription Factors,Eukaryotic Cells,Fibroblasts,G1 Phase,Growth Substances,Mice,Models; Biological,Proto-Oncogene Proteins,Retinoblastoma Protein,Transcription Factors}
}

@article{laughnerHER2NeuSignaling2001,
  title = {{{HER2}} (Neu) Signaling Increases the Rate of Hypoxia-Inducible Factor 1alpha ({{HIF-1alpha}}) Synthesis: Novel Mechanism for {{HIF-1-mediated}} Vascular Endothelial Growth Factor Expression},
  shorttitle = {{{HER2}} (Neu) Signaling Increases the Rate of Hypoxia-Inducible Factor 1alpha ({{HIF-1alpha}}) Synthesis},
  author = {Laughner, E. and Taghavi, P. and Chiles, K. and Mahon, P. C. and Semenza, G. L.},
  year = {2001},
  month = jun,
  journal = {Molecular and Cellular Biology},
  volume = {21},
  number = {12},
  pages = {3995--4004},
  issn = {0270-7306},
  doi = {10.1128/MCB.21.12.3995-4004.2001},
  abstract = {Hypoxia-inducible factor 1 (HIF-1) is a transcriptional activator composed of HIF-1alpha and HIF-1beta subunits. Several dozen HIF-1 targets are known, including the gene encoding vascular endothelial growth factor (VEGF). Under hypoxic conditions, HIF-1alpha expression increases as a result of decreased ubiquitination and degradation. The tumor suppressors VHL (von Hippel-Lindau protein) and p53 target HIF-1alpha for ubiquitination such that their inactivation in tumor cells increases the half-life of HIF-1alpha. Increased phosphatidylinositol 3-kinase (PI3K) and AKT or decreased PTEN activity in prostate cancer cells also increases HIF-1alpha expression by an undefined mechanism. In breast cancer, increased activity of the HER2 (also known as neu) receptor tyrosine kinase is associated with increased tumor grade, chemotherapy resistance, and decreased patient survival. HER2 has also been implicated as an inducer of VEGF expression. Here we demonstrate that HER2 signaling induced by overexpression in mouse 3T3 cells or heregulin stimulation of human MCF-7 breast cancer cells results in increased HIF-1alpha protein and VEGF mRNA expression that is dependent upon activity of PI3K, AKT (also known as protein kinase B), and the downstream kinase FRAP (FKBP-rapamycin-associated protein). In contrast to other inducers of HIF-1 expression, heregulin stimulation does not affect the half-life of HIF-1alpha but instead stimulates HIF-1alpha synthesis in a rapamycin-dependent manner. The 5'-untranslated region of HIF-1alpha mRNA directs heregulin-inducible expression of a heterologous protein. These data provide a molecular basis for VEGF induction and tumor angiogenesis by heregulin-HER2 signaling and establish a novel mechanism for the regulation of HIF-1alpha expression.},
  langid = {english},
  pmcid = {PMC87062},
  pmid = {11359907},
  keywords = {3T3 Cells,Animals,Ataxia Telangiectasia Mutated Proteins,Breast Neoplasms,Cell Cycle Proteins,Cell Hypoxia,DNA-Binding Proteins,Endothelial Growth Factors,Female,Gene Expression,Humans,Hypoxia-Inducible Factor 1,Hypoxia-Inducible Factor 1 alpha Subunit,Lymphokines,Male,Mice,Neuregulin-1,Nuclear Proteins,Phosphatidylinositol 3-Kinases,Protein Serine-Threonine Kinases,Proto-Oncogene Proteins,Proto-Oncogene Proteins c-akt,Receptor ErbB-2,RNA Messenger,RNA Neoplasm,Signal Transduction,Transcription Factors,Tumor Cells Cultured,Vascular Endothelial Growth Factor A,Vascular Endothelial Growth Factors}
}

@article{sarosiekBIDPreferentiallyActivates2013,
  title = {{{BID}} Preferentially Activates {{BAK}} While {{BIM}} Preferentially Activates {{BAX}}, Affecting Chemotherapy Response},
  author = {Sarosiek, Kristopher A. and Chi, Xiaoke and Bachman, John A. and Sims, Joshua J. and Montero, Joan and Patel, Luv and Flanagan, Annabelle and Andrews, David W. and Sorger, Peter and Letai, Anthony},
  year = {2013},
  month = sep,
  journal = {Molecular Cell},
  volume = {51},
  number = {6},
  pages = {751--765},
  issn = {1097-4164},
  doi = {10.1016/j.molcel.2013.08.048},
  abstract = {Apoptosis is a highly regulated form of cell death that controls normal homeostasis as well as the antitumor activity of many chemotherapeutic agents. Commitment to death via the mitochondrial apoptotic pathway requires activation of the mitochondrial pore-forming proteins BAK or BAX. Activation can be effected by the activator BH3-only proteins BID or BIM, which have been considered to be functionally redundant in this role. Herein, we show that significant activation preferences exist between these proteins: BID preferentially activates BAK while BIM preferentially activates BAX. Furthermore, we find that cells lacking BAK are relatively resistant to agents that require BID activation for maximal induction of apoptosis, including topoisomerase inhibitors and TRAIL. Consequently, patients with tumors that harbor a loss of BAK1 exhibit an inferior response to topoisomerase inhibitor treatment in the clinic. Therefore, BID and BIM have nonoverlapping roles in the induction of apoptosis via BAK and BAX, affecting chemotherapy response.},
  langid = {english},
  pmcid = {PMC4164233},
  pmid = {24074954},
  keywords = {Apoptosis,Apoptosis Regulatory Proteins,bcl-2 Homologous Antagonist-Killer Protein,bcl-2-Associated X Protein,Bcl-2-Like Protein 11,BH3 Interacting Domain Death Agonist Protein,Female,Gene Expression Regulation; Neoplastic,HeLa Cells,Humans,Membrane Proteins,Mitochondria,Neoplasm Staging,Ovarian Neoplasms,Proto-Oncogene Proteins,Topoisomerase Inhibitors,Transcriptional Activation},
  file = {/Users/eregan/Zotero/storage/49MIBU3Z/Sarosiek et al. - 2013 - BID preferentially activates BAK while BIM prefere.pdf;/Users/eregan/Zotero/storage/9GHETDUD/Sarosiek et al. - 2013 - BID preferentially activates BAK while BIM prefere.pdf;/Users/eregan/Zotero/storage/KBMWCVAA/Sarosiek et al. - 2013 - BID preferentially activates BAK while BIM prefere.pdf}
}

@article{kimForkheadBoxM12006,
  title = {The {{Forkhead Box}} M1 Transcription Factor Stimulates the Proliferation of Tumor Cells during Development of Lung Cancer},
  author = {Kim, Il-Man and Ackerson, Timothy and Ramakrishna, Sneha and Tretiakova, Maria and Wang, I.-Ching and Kalin, Tanya V. and Major, Michael L. and Gusarova, Galina A. and Yoder, Helena M. and Costa, Robert H. and Kalinichenko, Vladimir V.},
  year = {2006},
  month = feb,
  journal = {Cancer Research},
  volume = {66},
  number = {4},
  pages = {2153--2161},
  issn = {0008-5472},
  doi = {10.1158/0008-5472.CAN-05-3003},
  abstract = {The proliferation-specific Forkhead Box m1 (Foxm1 or Foxm1b) transcription factor (previously called HFH-11B, Trident, Win, or MPP2) regulates expression of cell cycle genes essential for progression into DNA replication and mitosis. Expression of Foxm1 is found in a variety of distinct human cancers including hepatocellular carcinomas, intrahepatic cholangiocarcinomas, basal cell carcinomas, ductal breast carcinomas, and anaplastic astrocytomas and glioblastomas. In this study, we show that human Foxm1 protein is abundantly expressed in highly proliferative human non-small cell lung cancers (NSCLC) as well as in mouse lung tumors induced by urethane. To determine the role of Foxm1 during the development of mouse lung tumors, we used IFN-inducible Mx-Cre recombinase transgene to delete mouse Foxm1 fl/fl-targeted allele before inducing lung tumors with urethane. We show that Mx-Cre Foxm1-/- mice exhibit diminished proliferation of lung tumor cells causing a significant reduction in number and size of lung adenomas. Transient transfection experiments with A549 lung adenocarcinoma cells show that depletion of Foxm1 levels by short interfering RNA caused diminished DNA replication and mitosis and reduced anchorage-independent growth of cell colonies on soft agar. Foxm1-depleted A549 cells exhibit reduced expression of cell cycle-promoting cyclin A2 and cyclin B1 genes. These data show that Foxm1 stimulates the proliferation of tumor cells during progression of NSCLC.},
  langid = {english},
  pmid = {16489016},
  keywords = {Adenocarcinoma,Alleles,Animals,Carcinoma; Non-Small-Cell Lung,Cell Adhesion,Cell Growth Processes,Cyclin A,Cyclin A2,Cyclin B,Cyclin B1,DNA Replication,DNA; Neoplasm,Forkhead Box Protein M1,Forkhead Transcription Factors,Gene Deletion,Humans,Lung Neoplasms,Mice,Mice; Inbred C57BL,Mice; Transgenic,Mitosis,RNA; Small Interfering,Urethane},
  file = {/Users/eregan/Zotero/storage/LRH5ESGY/Kim et al. - 2006 - The Forkhead Box m1 transcription factor stimulate.pdf;/Users/eregan/Zotero/storage/YIWAUK5C/Kim et al. - 2006 - The Forkhead Box m1 transcription factor stimulate.pdf}
}

@article{higuchiScaffoldingFunctionPAK2008,
  title = {Scaffolding Function of {{PAK}} in the {{PDK1}}\textendash{{Akt}} Pathway},
  author = {Higuchi, Maiko and Onishi, Keisuke and Kikuchi, Chikako and Gotoh, Yukiko},
  year = {2008},
  month = nov,
  journal = {Nature Cell Biology},
  volume = {10},
  number = {11},
  pages = {1356--1364},
  issn = {1465-7392, 1476-4679},
  doi = {10.1038/ncb1795},
  langid = {english}
}

@article{blombergEctopicExpressionCdc25A1999,
  title = {Ectopic Expression of {{Cdc25A}} Accelerates the {{G1}}/{{S}} Transition and Leads to Premature Activation of Cyclin {{E-and}} Cyclin {{A-dependent}} Kinases},
  author = {Blomberg, Ida and Hoffmann, Ingrid},
  year = {1999},
  journal = {Molecular and cellular biology},
  volume = {19},
  number = {9},
  pages = {6183--6194},
  publisher = {{Am Soc Microbiol}}
}

@article{hindsRegulationRetinoblastomaProtein1992,
  title = {Regulation of Retinoblastoma Protein Functions by Ectopic Expression of Human Cyclins},
  author = {Hinds, Philip W and Mittnacht, Sibylle and Dulic, Vjekoslav and Arnold, Andrew and Reed, Steven I and Weinberg, Robert A},
  year = {1992},
  journal = {Cell},
  volume = {70},
  number = {6},
  pages = {993--1006},
  publisher = {{Elsevier}}
}

@article{kelloggNoiseFacilitatesTranscriptional2015,
  title = {Noise {{Facilitates Transcriptional Control}} under {{Dynamic Inputs}}},
  author = {Kellogg, Ryan~A. and Tay, Sava{\c s}},
  year = {2015},
  month = jan,
  journal = {Cell},
  volume = {160},
  number = {3},
  pages = {381--392},
  issn = {0092-8674},
  doi = {10.1016/j.cell.2015.01.013},
  abstract = {Summary Cells must respond sensitively to time-varying inputs in complex signaling environments. To understand how signaling networks process dynamic inputs into gene expression outputs and the role of noise in cellular information processing, we studied the immune pathway NF-{$\kappa$}B under periodic cytokine inputs using microfluidic single-cell measurements and stochastic modeling. We find that NF-{$\kappa$}B dynamics in fibroblasts synchronize with oscillating TNF signal and become entrained, leading to significantly increased NF-{$\kappa$}B oscillation amplitude and mRNA output compared to non-entrained response. Simulations show that intrinsic biochemical noise in individual cells improves NF-{$\kappa$}B oscillation and entrainment, whereas cell-to-cell variability in NF-{$\kappa$}B natural frequency creates population robustness, together enabling entrainment over a wider range of dynamic inputs. This wide range is confirmed by experiments where entrained cells were measured under all input periods. These results indicate that synergy between oscillation and noise allows cells to achieve efficient gene expression in dynamically changing signaling environments.},
  file = {/Users/eregan/Zotero/storage/I66S5AHN/Kellogg and Tay - 2015 - Noise Facilitates Transcriptional Control under Dy.pdf;/Users/eregan/Zotero/storage/HU7EJLAR/S009286741500015X.html}
}

@article{fuPlk1dependentPhosphorylationFoxM12008,
  title = {Plk1-Dependent Phosphorylation of {{FoxM1}} Regulates a Transcriptional Programme Required for Mitotic Progression},
  author = {Fu, Zheng and Malureanu, Liviu and Huang, Jun and Wang, Wei and Li, Hao and {van Deursen}, Jan M. and Tindall, Donald J. and Chen, Junjie},
  year = {2008},
  month = sep,
  journal = {Nature Cell Biology},
  volume = {10},
  number = {9},
  pages = {1076--1082},
  issn = {1465-7392},
  doi = {10.1038/ncb1767},
  abstract = {Proper control of entry into and progression through mitosis is essential for normal cell proliferation and the maintenance of genome stability. The mammalian mitotic kinase Polo-like kinase 1 (Plk1) is involved in multiple stages of mitosis5. Here we report that Forkhead Box M1 (FoxM1), a substrate of Plk1, controls a transcriptional programme that mediates Plk1-dependent regulation of cell-cycle progression. The carboxy-terminal domain of FoxM1 binds Plk1, and phosphorylation of two key residues in this domain by Cdk1 is essential for Plk1-FoxM1 interaction. Formation of the Plk1-FoxM1 complex allows for direct phosphorylation of FoxM1 by Plk1 at G2/M and the subsequent activation of FoxM1 activity, which is required for expression of key mitotic regulators, including Plk1 itself. Thus, Plk1-dependent regulation of FoxM1 activity provides a positive-feedback loop ensuring tight regulation of transcriptional networks essential for orderly mitotic progression.},
  langid = {english},
  pmcid = {PMC2882053},
  pmid = {19160488},
  keywords = {Amino Acid Sequence,Cell Cycle Proteins,Forkhead Box Protein M1,Forkhead Transcription Factors,G2 Phase,Gene Expression Regulation,HeLa Cells,Humans,Mitosis,Molecular Sequence Data,Phosphorylation,Protein Binding,Protein-Serine-Threonine Kinases,Proto-Oncogene Proteins,Transcription; Genetic},
  file = {/Users/eregan/Zotero/storage/T4XSSP9Y/Fu et al. - 2008 - Plk1-dependent phosphorylation of FoxM1 regulates .pdf;/Users/eregan/Zotero/storage/YKZX7EZ8/Fu et al. - 2008 - Plk1-dependent phosphorylation of FoxM1 regulates .pdf}
}

@article{sandhuTransformingGrowthFactor1997,
  title = {Transforming Growth Factor Beta Stabilizes {{p15INK4B}} Protein, Increases {{p15INK4B-cdk4}} Complexes, and Inhibits Cyclin {{D1-cdk4}} Association in Human Mammary Epithelial Cells},
  author = {Sandhu, C and Garbe, J and Bhattacharya, N and Daksis, J and Pan, C H and Yaswen, P and Koh, J and Slingerland, J M and Stampfer, M R},
  year = {1997},
  month = may,
  journal = {Molecular and Cellular Biology},
  volume = {17},
  number = {5},
  pages = {2458--2467},
  issn = {0270-7306, 1098-5549},
  doi = {10.1128/MCB.17.5.2458},
  abstract = {The effects of transforming growth factor beta (TGF-beta) were studied in closely related human mammary epithelial cells (HMEC), both finite-life-span 184 cells and immortal derivatives, 184A1S, and 184A1L5R, which differ in their cell cycle responses to TGF-beta but express type I and type II TGF-beta receptors and retain TGF-beta induction of extracellular matrix. The arrest-resistant phenotype was not due to loss of cyclin-dependent kinase (cdk) inhibitors. TGF-beta was shown to regulate p15INK4B expression at at least two levels: mRNA accumulation and protein stability. In TGF-beta-arrested HMEC, there was not only an increase in p15 mRNA but also a major increase in p5INK4B protein stability. As cdk4- and cdk6-associated p15INK4B increased during TGF-beta arrest of sensitive cells, there was a loss of cyclin D1, p21Cip1, and p27Kip1 from these kinase complexes, and cyclin E-cdk2-associated p27Kip1 increased. In HMEC, p15INK4B complexes did not contain detectable cyclin. p15INK4B from both sensitive and resistant cells could displace in vitro cyclin D1, p21Cip1, and p27Kip1 from cdk4 isolated from sensitive cells. Cyclin D1 could not be displaced from cdk4 in the resistant 184A1L5R cell lysates. Thus, in TGF-beta arrest, p15INK4B may displace already associated cyclin D1 from cdks and prevent new cyclin D1-cdk complexes from forming. Furthermore, p27Kip1 binding shifts from cdk4 to cyclin E-cdk2 during TGF-beta-mediated arrest. The importance of posttranslational regulation of p15INK4B by TGF-beta is underlined by the observation that in TGF-beta-resistant 184A1L5R, although the p15 transcript increased, p15INK4B protein was not stabilized and did not accumulate, and cyclin D1-cdk association and kinase activation were not inhibited.},
  langid = {english}
}

@article{brabletzZEB1MiR200Feedback2011,
  title = {The {{ZEB1}}/{{miR-200}} Feedback Loop Controls {{Notch}} Signalling in Cancer Cells},
  author = {Brabletz, Simone and Bajdak, Karolina and Meidhof, Simone and Burk, Ulrike and Niedermann, Gabriele and Firat, Elke and Wellner, Ulrich and Dimmler, Arno and Faller, Gerhard and Schubert, J{\"o}rg and Brabletz, Thomas},
  year = {2011},
  month = feb,
  journal = {The EMBO journal},
  volume = {30},
  number = {4},
  pages = {770--782},
  issn = {1460-2075},
  doi = {10.1038/emboj.2010.349},
  abstract = {Notch signalling is important for development and tissue homeostasis and activated in many human cancers. Nevertheless, mutations in Notch pathway components are rare in solid tumours. ZEB1 is an activator of an epithelial-mesenchymal transition (EMT) and has crucial roles in tumour progression towards metastasis. ZEB1 and miR-200 family members repress expression of each other in a reciprocal feedback loop. Since miR-200 members target stem cell factors, ZEB1 indirectly induces stemness maintenance and associated drug resistance. Here, we link ZEB1 and its cancer promoting properties to Notch activation. We show that miR-200 members target Notch pathway components, such as Jagged1 (Jag1) and the mastermind-like coactivators Maml2 and Maml3, thereby mediating enhanced Notch activation by ZEB1. We further detected a coordinated upregulation of Jag1 and ZEB1, associated with reduced miR-200 expression in two aggressive types of human cancer, pancreatic adenocarcinoma and basal type of breast cancer. These findings explain increased Notch signalling in some types of cancers, where mutations in Notch pathway genes are rare. Moreover, they indicate an additional way how ZEB1 exerts its tumour progressing functions.},
  langid = {english},
  pmcid = {PMC3041948},
  pmid = {21224848},
  keywords = {Base Sequence,Calcium-Binding Proteins,Cells; Cultured,DNA-Binding Proteins,Feedback; Physiological,Gene Knockdown Techniques,Homeodomain Proteins,Humans,Intercellular Signaling Peptides and Proteins,Jagged-1 Protein,Membrane Proteins,MicroRNAs,Models; Biological,Neoplasms,Nuclear Proteins,Receptors; Notch,Serrate-Jagged Proteins,Signal Transduction,Trans-Activators,Transcription Factors,Zinc Finger E-box-Binding Homeobox 1},
  file = {/Users/eregan/Zotero/storage/YY3PXB8K/Brabletz et al. - 2011 - The ZEB1miR-200 feedback loop controls Notch sign.pdf}
}

@article{crickProteinSynthesis1958,
  title = {On Protein Synthesis},
  author = {Crick, F. H.},
  year = {1958},
  journal = {Symposia of the Society for Experimental Biology},
  volume = {12},
  pages = {138--163},
  issn = {0081-1386},
  langid = {english},
  pmid = {13580867},
  keywords = {Protein Biosynthesis,Proteins,PROTEINS/metabolism}
}

@article{watanabeRolesIQGAP1Cell2005,
  title = {Roles of {{IQGAP1}} in Cell Polarization and Migration},
  author = {Watanabe, Takashi and Noritake, Jun and Kaibuchi, Kozo},
  year = {2005},
  journal = {Novartis Foundation Symposium},
  volume = {269},
  pages = {92-101; discussion 101-105, 223--230},
  issn = {1528-2511},
  abstract = {Cell polarization and migration are fundamental processes in all organisms and are stringently regulated during tissue development, chemotaxis and wound healing. Migrating cells have a polarized morphology with an asymmetric distribution of signalling molecules and the cytoskeleton. Linkage of microtubule plus ends to the cortical region is essential for polarized migration. +TIPs, including CLIP-170 and APC (adenomatous polyposis coli) are thought to function as capturing devices at specialized cortical regions. Rho family GTPases, particularly Rac1 and Cdc42, play pivotal roles in cell polarization and migration acting through their effectors. We found that IQGAP1, an effector of Rac1 and Cdc42, interacts with CLIP-170. Activated Rac1 and Cdc42 enhance the binding of IQGAP1 to CLIP-170, and capture GFP-CLIP-170 at the base of leading edges and filopodia, respectively. Recently, we found that IQGAP1 directly binds to APC in addition to CLIP-170. IQGAP1 and APC interdependently localize to leading edges in migrating cells. IQGAP1 can link APC to actin filaments in vitro. Thus, activation of Rac1 and Cdc42 in response to migration signals leads to recruitment of IQGAP1 and APC which, together with CLIP-170, form a complex that links the actin cytoskeleton and microtubule dynamics during cell polarization and migration.},
  langid = {english},
  pmid = {16355537},
  keywords = {Actins,Adenomatous Polyposis Coli,Animals,cdc42 GTP-Binding Protein,Cell Movement,Cell Polarity,Microtubule-Associated Proteins,Microtubules,Neoplasm Proteins,rac1 GTP-Binding Protein,ras GTPase-Activating Proteins,rho GTP-Binding Proteins}
}

@article{Zhu:2008bv,
  title = {Activation of {{PI3K}}/{{Akt}} and {{MAPK}} Pathways Regulates {{Myc-mediated}} Transcription by Phosphorylating and Promoting the Degradation of {{Mad1}}.},
  author = {Zhu, Jidong and Blenis, John and Yuan, Junying},
  year = {2008},
  month = may,
  journal = {Proceedings of the National Academy of Sciences},
  volume = {105},
  number = {18},
  pages = {6584--6589}
}

@article{fukataRolesRhofamilyGTPases2003,
  title = {Roles of {{Rho-family GTPases}} in Cell Polarisation and Directional Migration},
  author = {Fukata, Masaki and Nakagawa, Masato and Kaibuchi, Kozo},
  year = {2003},
  month = oct,
  journal = {Current Opinion in Cell Biology},
  volume = {15},
  number = {5},
  pages = {590--597},
  issn = {0955-0674},
  doi = {10.1016/s0955-0674(03)00097-8},
  abstract = {Polarised cell migration is a tightly regulated process that occurs in tissue development, chemotaxis and wound healing. Rho-family GTPases, including Cdc42, Rac1 and RhoA, play a central role in establishing cell polarisation, which requires asymmetric and ordered distribution of the signalling molecules and the cytoskeleton. Recent advances reveal that Rho GTPases, together with phosphatidylinositol 3-kinase, contribute to asymmetric phosphatidylinositol 3,4,5-trisphosphate distribution via a positive-feedback loop. Phosphatidylinositol 3,4,5-trisphosphate thereby activates the signalling cascades to the cytoskeleton as a second messenger. Rho GTPases also capture and stabilise microtubules through their effectors (e.g. IQGAP1, mDia and Par6) near the cell cortex, leading to polarised cell morphology and directional cell migration. Thus, elucidation of the signal transduction cascades from receptors to Rho GTPases and, subsequently, from Rho GTPases to microtubules has begun.},
  langid = {english},
  pmid = {14519394},
  keywords = {Actins,Animals,Axons,Caenorhabditis elegans,Cell Adhesion,Cell Movement,Cell Polarity,Cytoskeleton,Golgi Apparatus,Growth Cones,Humans,Microtubules,Neurons,Phosphatidylinositol 3-Kinases,Pseudopodia,rho GTP-Binding Proteins,Saccharomyces cerevisiae,Signal Transduction}
}

@article{gartelMycRepressesP212001,
  title = {Myc Represses the P21({{WAF1}}/{{CIP1}}) Promoter and Interacts with {{Sp1}}/{{Sp3}}},
  author = {Gartel, Andrei L. and Ye, Xin and Goufman, Eugene and Shianov, Pavel and Hay, Nissim and Najmabadi, Feridoon and Tyner, Angela L.},
  year = {2001},
  month = apr,
  journal = {Proceedings of the National Academy of Sciences of the United States of America},
  volume = {98},
  number = {8},
  pages = {4510--4515},
  issn = {0027-8424},
  doi = {10.1073/pnas.081074898},
  urldate = {2023-10-27},
  abstract = {The cyclin-dependent kinase inhibitor p21(WAF1/CIP1) inhibits proliferation both in vitro and in vivo, and overexpression of p21 in normal and tumor cell lines results in cell cycle arrest. In contrast, ectopic expression of Myc alleviates G1 cell cycle arrest. Recent studies showed that Myc can repress p21 transcription, thereby overriding a p21-mediated cell cycle checkpoint. We found that activation of a Myc-estrogen receptor fusion protein by 4-hydroxytamoxifen in mouse cells resulted in suppression of endogenous p21 transcription. This effect was observed in the absence of de novo protein synthesis and was independent of histone deacetylase activity. In transient transfection studies, Myc effectively repressed p21 promoter constructs containing only 119 bp of sequence upstream of the transcription start site. This region contains multiple Sp1-binding sites and a potential initiator element, but no canonical Myc DNA-binding sites. Deletion of the potential initiator element does not affect repression of the p21 promoter by c-Myc. Coimmunoprecipitation and glutathione S-transferase pull-down experiments demonstrate that c-Myc may form complexes with Sp1/Sp3. We found that the central region of c-Myc interacts with the zinc finger domain of Sp1. Because Sp1 is required for p21 transcription, it is possible that Myc may down-regulate p21 transcription, at least in part, by sequestering Sp1. Repression of the p21 promoter may contribute to the ability of c-Myc to promote cell proliferation.},
  pmcid = {PMC31865},
  pmid = {11274368},
  file = {/Users/grantgreene/Zotero/storage/E5IETU2B/Gartel et al. - 2001 - Myc represses the p21(WAF1CIP1) promoter and inte.pdf}
}

@article{ramageIntegrinsExtracellularMatrix2011,
  title = {Integrins and Extracellular Matrix in Mechanotransduction},
  author = {Ramage, Lindsay},
  year = {2011},
  month = dec,
  journal = {Cell Health and Cytoskeleton},
  pages = {1},
  issn = {1179-1330},
  doi = {10.2147/CHC.S21829},
  langid = {english},
  file = {/Users/eregan/Zotero/storage/VD2WXNKE/Ramage - 2011 - Integrins and extracellular matrix in mechanotrans.pdf}
}

@article{shaHysteresisDrivesCellcycle2003,
  title = {Hysteresis Drives Cell-Cycle Transitions in {{Xenopus}} Laevis Egg Extracts},
  author = {Sha, Wei and Moore, Jonathan and Chen, Katherine and Lassaletta, Antonio D. and Yi, Chung-Seon and Tyson, John J. and Sible, Jill C.},
  year = {2003},
  month = feb,
  journal = {Proceedings of the National Academy of Sciences of the United States of America},
  volume = {100},
  number = {3},
  pages = {975--980},
  issn = {0027-8424},
  doi = {10.1073/pnas.0235349100},
  abstract = {Cells progressing through the cell cycle must commit irreversibly to mitosis without slipping back to interphase before properly segregating their chromosomes. A mathematical model of cell-cycle progression in cell-free egg extracts from frog predicts that irreversible transitions into and out of mitosis are driven by hysteresis in the molecular control system. Hysteresis refers to toggle-like switching behavior in a dynamical system. In the mathematical model, the toggle switch is created by positive feedback in the phosphorylation reactions controlling the activity of Cdc2, a protein kinase bound to its regulatory subunit, cyclin B. To determine whether hysteresis underlies entry into and exit from mitosis in cell-free egg extracts, we tested three predictions of the Novak-Tyson model. (i) The minimal concentration of cyclin B necessary to drive an interphase extract into mitosis is distinctly higher than the minimal concentration necessary to hold a mitotic extract in mitosis, evidence for hysteresis. (ii) Unreplicated DNA elevates the cyclin threshold for Cdc2 activation, indication that checkpoints operate by enlarging the hysteresis loop. (iii) A dramatic "slowing down" in the rate of Cdc2 activation is detected at concentrations of cyclin B marginally above the activation threshold. All three predictions were validated. These observations confirm hysteresis as the driving force for cell-cycle transitions into and out of mitosis.},
  langid = {english},
  pmcid = {PMC298711},
  pmid = {12509509},
  keywords = {Animals,CDC2 Protein Kinase,Cell Cycle,Cell-Free System,Cyclin B,DNA,Dose-Response Relationship; Drug,Immunoblotting,Meiosis,Mitosis,Models; Theoretical,Oocytes,Protein Binding,Protein Kinases,Time Factors,Xenopus laevis},
  file = {/Users/eregan/Zotero/storage/G7D6638R/Sha et al. - 2003 - Hysteresis drives cell-cycle transitions in Xenopu.pdf}
}

@article{matteMatrixStiffnessMechanically2019,
  title = {Matrix Stiffness Mechanically Conditions {{EMT}} and Migratory Behavior of Oral Squamous Cell Carcinoma},
  author = {Matte, Bibiana F. and Kumar, Aditya and Placone, Jesse K. and Zanella, Virg{\'i}lio G. and Martins, Manoela D. and Engler, Adam J. and Lamers, Marcelo L.},
  year = {2019},
  month = jan,
  journal = {Journal of Cell Science},
  volume = {132},
  number = {1},
  issn = {1477-9137},
  doi = {10.1242/jcs.224360},
  abstract = {Tumors are composed of heterogeneous phenotypes, each having different sensitivities to the microenvironment. One microenvironment characteristic - matrix stiffness - helps to regulate malignant transformation and invasion in mammary tumors, but its influence on oral squamous cell carcinoma (OSCC) is unclear. We observed that, on stiff matrices, a highly invasive OSCC cell line (SCC25) comprising a low E-cad to N-cad ratio (InvH/E:NL; SCC25) had increased migration velocity and decreased adhesion strength compared to a less invasive OSCC cell line (Cal27) with high E-cad to N-cad ratio (InvL/E:NH; Cal27). However, InvL/E:NH cells acquire a mesenchymal signature and begin to migrate faster when exposed to prolonged time on a stiff niche, suggesting that cells can be mechanically conditioned. Owing to increased focal adhesion assembly, InvL/E:NH cells migrated faster, which could be reduced when increasing integrin affinity with high divalent cation concentrations. Mirroring these data in human patients, we observed that collagen organization, an indicator of matrix stiffness, was increased with advanced disease and correlated with early recurrence. Consistent with epithelial tumors, our data suggest that OSCC cells are mechanically sensitive and that their contribution to tumor progression is mediated in part by this sensitivity.This article has an associated First Person interview with the first author of the paper.},
  langid = {english},
  pmcid = {PMC6340137},
  pmid = {30559248},
  keywords = {Cancer,Carcinoma; Squamous Cell,Cell Adhesion,Cell Movement,Cell Transformation; Neoplastic,Collagen,Elasticity,Epithelial-Mesenchymal Transition,Extracellular matrix,Extracellular Matrix,Humans,Hydrogel,Mouth Neoplasms,Tumor Cells; Cultured,Tumor Microenvironment},
  file = {/Users/eregan/Zotero/storage/XXJYCNCN/Matte et al. - 2019 - Matrix stiffness mechanically conditions EMT and m.pdf}
}

@article{Yam:2002tv,
  title = {Cyclin {{A}} in Cell Cycle Control and Cancer.},
  author = {Yam, C H and Fung, T K and Poon, R Y C},
  year = {2002},
  month = aug,
  journal = {Cellular and molecular life sciences : CMLS},
  volume = {59},
  number = {8},
  pages = {1317--1326}
}

@article{manonReleaseCytochromeDecrease1997,
  title = {Release of Cytochrome c and Decrease of Cytochrome c Oxidase in {{Bax-expressing}} Yeast Cells, and Prevention of These Effects by Coexpression of {{Bcl-xL}}},
  author = {Manon, S. and Chaudhuri, B. and Gu{\'e}rin, M.},
  year = {1997},
  month = sep,
  journal = {FEBS letters},
  volume = {415},
  number = {1},
  pages = {29--32},
  issn = {0014-5793},
  doi = {10.1016/s0014-5793(97)01087-9},
  abstract = {The characteristics of mitochondria of yeast cells expressing the pro-apoptotic gene Bax or coexpressing Bax and the anti-apoptotic gene Bcl-xL have been investigated in whole cells, isolated mitochondria and permeabilized spheroplasts. It is found that Bax-induced growth arrest of yeast cells is related to two defects in the respiratory chain: (i) a decrease in the amount of cytochrome c oxidase, the terminal enzyme of the respiratory chain, and (ii) a dramatic increase in the release of cytochrome c to the cytosol. Other components of the inner mitochondrial membrane (bc1 complex and F0F1-ATPase) are unaffected. Coexpression of Bcl-xL almost fully prevented the effect of Bax. Surprisingly, these results obtained in yeast parallel similar observations reported in mammalian cells.},
  langid = {english},
  pmid = {9326363},
  keywords = {Apoptosis,bcl-2-Associated X Protein,bcl-X Protein,Cytochrome a Group,Cytochrome c Group,Electron Transport Complex IV,Energy Metabolism,Galactose,Gene Expression,Kinetics,Membrane Proteins,Mitochondria,Proto-Oncogene Proteins,Proto-Oncogene Proteins c-bcl-2,Proton-Translocating ATPases,Recombinant Proteins,Saccharomyces cerevisiae,Spectrophotometry,Spheroplasts}
}

@article{katayamaFOXOTranscriptionFactordependent2008,
  title = {{{FOXO}} Transcription Factor-Dependent P15({{INK4b}}) and P19({{INK4d}}) Expression},
  author = {Katayama, K. and Nakamura, A. and Sugimoto, Y. and Tsuruo, T. and Fujita, N.},
  year = {2008},
  month = mar,
  journal = {Oncogene},
  volume = {27},
  number = {12},
  pages = {1677--1686},
  issn = {1476-5594},
  doi = {10.1038/sj.onc.1210813},
  abstract = {FOXO (Forkhead box O) transcription factors are involved in cell-cycle arrest or apoptosis induction by transcripting cell-cycle inhibitor p27(KIP1) or apoptosis-related genes, respectively. Akt/protein kinase B promotes cell proliferation and suppresses apoptosis, in part, by phosphorylating FOXOs. Phosphorylated FOXOs could not exhibit transcriptional activity because of their nuclear export. Here we show that p15(INK4b) and p19(INK4d) transcription is associated with FOXO-mediated G1 cell-cycle arrest. Inhibition of Akt signaling by PI3K inhibitors, a PDK1 inhibitor, or dominant-negative Akt transfection increased expression of p15(INK4b) and p19(INK4d) but not p16(INK4a) and p18(INK4c). Ectopic expression of wild type or active FOXO but not inactive form also increased p15(INK4b) and p19(INK4d) levels. FOXOs bound to promoter regions and induced transcription of these genes. No increase in the G1-arrested cell population, mediated by PI3K inhibitor LY294002, was observed in INK4b-/- or INK4d-/- murine embryonic fibroblasts. In summary, FOXOs are involved in G1 arrest caused by Akt inactivation via p15(INK4b) and p19(INK4d) transcription.},
  langid = {english},
  pmid = {17873901},
  keywords = {Animals,Cell Line,Chromones,Cyclin-Dependent Kinase Inhibitor p15,Cyclin-Dependent Kinase Inhibitor p19,Enzyme Inhibitors,Forkhead Transcription Factors,G1 Phase,Gene Expression Regulation,Humans,Mice,Mice; Knockout,Morpholines,Phosphoinositide-3 Kinase Inhibitors,Proto-Oncogene Proteins c-akt,Up-Regulation}
}

@article{Sidi:2008el,
  title = {Chk1 Suppresses a Caspase-2 Apoptotic Response to {{DNA}} Damage That Bypasses P53, {{Bcl-2}}, and Caspase-3.},
  author = {Sidi, Samuel and Sanda, Takaomi and Kennedy, Richard D and Hagen, Andreas T and Jette, Cicely A and Hoffmans, Raymond and Pascual, Jennifer and Imamura, Shintaro and Kishi, Shuji and Amatruda, James F and Kanki, John P and Green, Douglas R and D'Andrea, Alan A and Look, A Thomas},
  year = {2008},
  month = may,
  journal = {Cell},
  volume = {133},
  number = {5},
  pages = {864--877}
}

@article{tanakaE2F1CMycPotentiate2002,
  title = {{{E2F1}} and C-{{Myc}} Potentiate Apoptosis through Inhibition of {{NF-kappaB}} Activity That Facilitates {{MnSOD-mediated ROS}} Elimination},
  author = {Tanaka, Hirokazu and Matsumura, Itaru and Ezoe, Sachiko and Satoh, Yusuke and Sakamaki, Toshiyuki and Albanese, Chris and Machii, Takashi and Pestell, Richard G. and Kanakura, Yuzuru},
  year = {2002},
  month = may,
  journal = {Molecular Cell},
  volume = {9},
  number = {5},
  pages = {1017--1029},
  issn = {1097-2765},
  doi = {10.1016/s1097-2765(02)00522-1},
  abstract = {Overexpression of c-Myc or E2F1 sensitizes host cells to various types of apoptosis. Here, we found that overexpressed c-Myc or E2F1 induces accumulation of reactive oxygen species (ROS) and thereby enhances serum-deprived apoptosis in NIH3T3 and Saos-2. During serum deprivation, MnSOD mRNA was induced by NF-kappaB in mock-transfected NIH3T3, while this induction was inhibited in NIH3T3 overexpressing c-Myc or E2F1. In these clones, E2F1 inhibited NF-kappaB activity by binding to its subunit p65 in competition with a heterodimeric partner p50. In addition to overexpressed E2F1, endogenous E2F1 released from Rb was also found to inhibit NF-kappaB activity in a cell cycle-dependent manner by using E2F1(+/+) and E2F1(-/-) murine embryonic fibroblasts. These results indicate that E2F1 promotes apoptosis by inhibiting NF-kappaB activity.},
  langid = {english},
  pmid = {12049738},
  keywords = {3T3 Cells,Animals,Apoptosis,Binding Sites,Cell Cycle Proteins,DNA,DNA-Binding Proteins,E2F Transcription Factors,E2F1 Transcription Factor,Mice,NF-kappa B,Proto-Oncogene Proteins c-myc,Reactive Oxygen Species,Superoxide Dismutase,Transcription Factors}
}

@article{saxtonMTORSignalingGrowth2017,
  title = {{{mTOR Signaling}} in {{Growth}}, {{Metabolism}}, and {{Disease}}},
  author = {Saxton, Robert A. and Sabatini, David M.},
  year = {2017},
  month = apr,
  journal = {Cell},
  volume = {169},
  number = {2},
  pages = {361--371},
  issn = {1097-4172},
  doi = {10.1016/j.cell.2017.03.035},
  langid = {english},
  pmid = {28388417},
  file = {/Users/eregan/Zotero/storage/EGGW3FT3/Saxton and Sabatini - 2017 - mTOR Signaling in Growth, Metabolism, and Disease.pdf;/Users/eregan/Zotero/storage/RH3I43HA/Saxton and Sabatini - 2017 - mTOR Signaling in Growth, Metabolism, and Disease.pdf}
}

@article{aragonaMechanicalCheckpointControls2013,
  title = {A Mechanical Checkpoint Controls Multicellular Growth through {{YAP}}/{{TAZ}} Regulation by Actin-Processing Factors},
  author = {Aragona, Mariaceleste and Panciera, Tito and Manfrin, Andrea and Giulitti, Stefano and Michielin, Federica and Elvassore, Nicola and Dupont, Sirio and Piccolo, Stefano},
  year = {2013},
  month = aug,
  journal = {Cell},
  volume = {154},
  number = {5},
  pages = {1047--1059},
  issn = {1097-4172},
  doi = {10.1016/j.cell.2013.07.042},
  abstract = {Key cellular decisions, such as proliferation or growth arrest, typically occur at spatially defined locations within tissues. Loss of this spatial control is a hallmark of many diseases, including cancer. Yet, how these patterns are established is incompletely understood. Here, we report that physical and architectural features of a multicellular sheet inform cells about their proliferative capacity through mechanical regulation of YAP and TAZ, known mediators of Hippo signaling and organ growth. YAP/TAZ activity is confined to cells exposed to mechanical stresses, such as stretching, location at edges/curvatures contouring an epithelial sheet, or stiffness of the surrounding extracellular matrix. We~identify the F-actin-capping/severing proteins Cofilin, CapZ, and Gelsolin as essential gatekeepers that limit YAP/TAZ activity in cells experiencing low mechanical stresses, including contact inhibition of proliferation. We propose that mechanical forces are overarching regulators of YAP/TAZ in multicellular contexts, setting responsiveness to Hippo, WNT, and GPCR signaling.},
  langid = {english},
  pmid = {23954413},
  keywords = {Actin Capping Proteins,Actins,Adaptor Proteins; Signal Transducing,Breast Neoplasms,Cell Line; Tumor,Cell Proliferation,Extracellular Matrix,Humans,Mechanical Phenomena,Phosphoproteins,Signal Transduction,Transcription Factors},
  file = {/Users/eregan/Zotero/storage/25D3VIFN/Aragona et al. - 2013 - A mechanical checkpoint controls multicellular gro.pdf}
}

@article{dongreNewInsightsMechanisms2019,
  title = {New Insights into the Mechanisms of Epithelial-Mesenchymal Transition and Implications for Cancer},
  author = {Dongre, Anushka and Weinberg, Robert A.},
  year = {2019},
  month = feb,
  journal = {Nature Reviews. Molecular Cell Biology},
  volume = {20},
  number = {2},
  pages = {69--84},
  issn = {1471-0080},
  doi = {10.1038/s41580-018-0080-4},
  abstract = {Epithelial-mesenchymal transition (EMT) is a cellular programme that is known to be~crucial for embryogenesis, wound healing and malignant progression. During EMT, cell-cell and cell-extracellular matrix interactions are remodelled, which leads to the detachment of epithelial cells from each other and the underlying basement membrane, and a new transcriptional programme is activated to promote the mesenchymal fate. In the context of neoplasias, EMT confers on cancer cells increased tumour-initiating and metastatic potential and a greater resistance to elimination by several therapeutic regimens. In this Review, we discuss recent findings on the mechanisms and roles of EMT in normal and neoplastic tissues, and the cell-intrinsic signals that sustain expression of this programme. We also highlight how EMT gives rise to a variety of intermediate cell states between the epithelial and the mesenchymal state, which could function as cancer stem cells. In addition, we describe the contributions of the tumour microenvironment in inducing EMT and the effects of EMT on the immunobiology of carcinomas.},
  langid = {english},
  pmid = {30459476},
  keywords = {Animals,Epithelial-Mesenchymal Transition,Extracellular Matrix,Humans,Neoplasms,Neoplastic Stem Cells,Tumor Microenvironment}
}

@article{Aracena:2009p1458,
  title = {On the Robustness of Update Schedules in {{Boolean}} Networks},
  author = {Aracena, J and Goles, E and Moreira, A and Salinas, L},
  year = {2009},
  month = jul,
  journal = {BioSystems},
  volume = {97},
  number = {1},
  pages = {1--8}
}

@article{appelhoffDifferentialFunctionProlyl2004,
  title = {Differential {{Function}} of the {{Prolyl Hydroxylases PHD1}}, {{PHD2}}, and {{PHD3}} in the {{Regulation}} of {{Hypoxia-inducible Factor}} *},
  author = {Appelhoff, Rebecca J. and Tian, Ya-Min and Raval, Raju R. and Turley, Helen and Harris, Adrian L. and Pugh, Christopher W. and Ratcliffe, Peter J. and Gleadle, Jonathan M.},
  year = {2004},
  month = sep,
  journal = {Journal of Biological Chemistry},
  volume = {279},
  number = {37},
  pages = {38458--38465},
  publisher = {Elsevier},
  issn = {0021-9258, 1083-351X},
  doi = {10.1074/jbc.M406026200},
  urldate = {2023-11-08},
  abstract = {{$<$}p{$>$}Hypoxia-inducible factor (HIF) is a transcriptional regulator that plays a key role in many aspects of oxygen homeostasis. The heterodimeric HIF complex is regulated by proteolysis of its {$\alpha$}-subunits, following oxygen-dependent hydroxylation of specific prolyl residues. Although three HIF prolyl hydroxylases, PHD1, PHD2, and PHD3, have been identified that have the potential to catalyze this reaction, the contribution of each isoform to the physiological regulation of HIF remains uncertain. Here we show using suppression by small interference RNA that each of the three PHD isoforms contributes in a non-redundant manner to the regulation of both HIF-1{$\alpha$} and HIF-2{$\alpha$} subunits and that the contribution of each PHD under particular culture conditions is strongly dependent on the abundance of the enzyme. Thus in different cell types, isoform-specific patterns of PHD induction by hypoxia and estrogen alter both the relative abundance of the PHDs and their relative contribution to the regulation of HIF. In addition, the PHDs manifest specificity for different prolyl hydroxylation sites within each HIF-{$\alpha$} subunit, and a degree of selectively between HIF-1{$\alpha$} and HIF-2{$\alpha$} isoforms, indicating that differential PHD inhibition has the potential to selectively alter the characteristics of HIF activation.{$<$}/p{$>$}},
  langid = {english},
  file = {/Users/eregan/Zotero/storage/KWZQIJ8Y/Appelhoff et al. - 2004 - Differential Function of the Prolyl Hydroxylases P.pdf}
}

@article{Giri:2004kh,
  title = {A Steady State Analysis Indicates That Negative Feedback Regulation of {{PTP1B}} by {{Akt}} Elicits Bistability in Insulin-Stimulated {{GLUT4}} Translocation.},
  author = {Giri, Lopamudra and Mutalik, Vivek K and Venkatesh, K V},
  year = {2004},
  month = aug,
  journal = {Theoretical biology \& medical modelling},
  volume = {1},
  number = {1},
  pages = {2}
}

@article{Thomas:Boolean_regnet,
  title = {Boolean Formalization of Genetic Control Circuits.},
  author = {Thomas, R},
  year = {1973},
  month = dec,
  journal = {J Theor Biol},
  volume = {42},
  number = {3},
  pages = {563--585}
}

@article{serranoInactivationHippoTumour2013,
  title = {Inactivation of the {{Hippo}} Tumour Suppressor Pathway by Integrin-Linked Kinase},
  author = {Serrano, Isabel and McDonald, Paul C. and Lock, Frances and Muller, William J. and Dedhar, Shoukat},
  year = {2013},
  journal = {Nature Communications},
  volume = {4},
  pages = {2976},
  issn = {2041-1723},
  doi = {10.1038/ncomms3976},
  abstract = {One of the hallmarks of cancers is the silencing of tumour suppressor genes and pathways. The Hippo tumour suppressor pathway is inactivated in many types of cancers, leading to tumour progression and metastasis. However, the mechanisms of pathway inactivation in tumours remain unclear. Here we demonstrate that integrin-linked kinase (ILK) plays a critical role in the suppression of the Hippo pathway via phospho-inhibition of MYPT1-PP1, leading to inactivation of Merlin. Inhibition of ILK in breast, prostate and colon tumour cells results in the activation of the Hippo pathway components MST1 and LATS1 with concomitant inactivation of YAP/TAZ (Yes-associated protein/transcriptional co-activator with PDZ-binding motif) transcriptional co-activators and TEAD-mediated transcription. Genetic deletion of ILK suppresses ErbB2-driven YAP/TAZ activation in mammary tumours, and its pharmacological inhibition suppresses YAP activation and tumour growth in vivo. Our data demonstrate a role for ILK as a multiple receptor proximal regulator of Hippo tumour suppressor pathway and as a cancer therapeutic target.},
  langid = {english},
  pmcid = {PMC3905719},
  pmid = {24356468},
  keywords = {Acyltransferases,Animals,Apoptosis,Brain Neoplasms,Breast Neoplasms,Cell Cycle Proteins,Cell Line; Tumor,Cell Proliferation,Disease Progression,Female,Gene Deletion,Gene Expression Regulation; Neoplastic,Gene Silencing,Glioma,Hepatocyte Growth Factor,Hippo Signaling Pathway,Humans,Male,Mice,Mice; Transgenic,Myosin-Light-Chain Phosphatase,Neoplasm Metastasis,Neoplasm Transplantation,Neurofibromin 2,Nuclear Proteins,Phosphorylation,Prostatic Neoplasms,Protein Serine-Threonine Kinases,Proto-Oncogene Proteins,Receptor; ErbB-2,Signal Transduction,Transcription Factors}
}

@article{Madar:2013gc,
  title = {Promoter Activity Dynamics in the Lag Phase of {{Escherichia}} Coli.},
  author = {Madar, Daniel and Dekel, Erez and Bren, Anat and Zimmer, Anat and Porat, Ziv and Alon, Uri},
  year = {2013},
  journal = {BMC systems biology},
  volume = {7},
  number = {1},
  pages = {136}
}

@article{RodriguezViciana:1994kn,
  title = {Phosphatidylinositol-3-{{OH}} Kinase as a Direct Target of {{Ras}}.},
  author = {{Rodriguez-Viciana}, P and Warne, P H and Dhand, R and Vanhaesebroeck, B and Gout, I and Fry, M J and Waterfield, M D and Downward, J},
  year = {1994},
  month = aug,
  journal = {Nature},
  volume = {370},
  number = {6490},
  pages = {527--532}
}

@article{Michell:1981th,
  title = {The Stimulation of Inositol Lipid Metabolism That Accompanies Calcium Mobilization in Stimulated Cells: Defined Characteristics and Unanswered Questions.},
  author = {Michell, R H and Kirk, C J and Jones, L M and Downes, C P and Creba, J A},
  year = {1981},
  month = dec,
  journal = {Philosophical transactions of the Royal Society of London Series B, Biological sciences},
  volume = {296},
  number = {1080},
  pages = {123--138}
}

@article{brodyEffectCholecystderivedExtracellular2007,
  title = {The Effect of Cholecyst-Derived Extracellular Matrix on the Phenotypic Behaviour of Valvular Endothelial and Valvular Interstitial Cells},
  author = {Brody, Sarah and McMahon, Jillian and Yao, Li and O'Brien, Margret and Dockery, Peter and Pandit, Abhay},
  year = {2007},
  month = mar,
  journal = {Biomaterials},
  volume = {28},
  number = {8},
  pages = {1461--1469},
  issn = {0142-9612},
  doi = {10.1016/j.biomaterials.2006.11.030},
  abstract = {Cholecyst-derived extracellular matrix (CEM) is a novel, proteinaceous biomaterial, derived from the porcine cholecyst, which may have potential applications as a scaffold in the area of heart valve tissue engineering. In this study the potential of CEM to support the proliferation of valvular endothelial cells (VECs) and valvular interstitial cells (VICs), while maintaining their phenotypic mRNA synthesis, protein expression and morphology was assessed by biochemical assays, electron microscopy, immunostaining and reverse-transcriptase polymerase chain reaction. VICs and VECs were isolated from the porcine aortic valve and techniques were developed for the isolation of CEM for cell culture. VECs and VICs cultured on CEM adhered and proliferated, maintaining their phenotypic morphology. VECs synthesised von Willebrand factor mRNA and endothelial nitric oxide synthase (eNOS) mRNA and expressed eNOS and VICs synthesised alpha-smooth muscle actin (alphaSMA) mRNA and expressed alphaSMA. Cellular area fraction of VICs expressing alphaSMA was 87.7+/-6.8\% and cellular area fraction of VECs expressing eNOS was 93.8+/-9.3\%. Findings of this study support the hypothesis that CEM is a potential biomaterial for tissue engineered heart valve scaffold design.},
  langid = {english},
  pmid = {17174391},
  keywords = {Animals,Biocompatible Materials,Cells; Cultured,Endothelial Cells,Endothelium; Vascular,Extracellular Matrix,Gallbladder,Heart Valves,Phenotype,Swine,Tissue Engineering}
}

@article{murrenConstraintsEvolutionPhenotypic2015,
  title = {Constraints on the Evolution of Phenotypic Plasticity: Limits and Costs of Phenotype and Plasticity},
  shorttitle = {Constraints on the Evolution of Phenotypic Plasticity},
  author = {Murren, C. J. and Auld, J. R. and Callahan, H. and Ghalambor, C. K. and Handelsman, C. A. and Heskel, M. A. and Kingsolver, J. G. and Maclean, H. J. and Masel, J. and Maughan, H. and Pfennig, D. W. and Relyea, R. A. and Seiter, S. and {Snell-Rood}, E. and Steiner, U. K. and Schlichting, C. D.},
  year = {2015},
  month = oct,
  journal = {Heredity},
  volume = {115},
  number = {4},
  pages = {293--301},
  issn = {1365-2540},
  doi = {10.1038/hdy.2015.8},
  abstract = {Phenotypic plasticity is ubiquitous and generally regarded as a key mechanism for enabling organisms to survive in the face of environmental change. Because no organism is infinitely or ideally plastic, theory suggests that there must be limits (for example, the lack of ability to produce an optimal trait) to the evolution of phenotypic plasticity, or that plasticity may have inherent significant costs. Yet numerous experimental studies have not detected widespread costs. Explicitly differentiating plasticity costs from phenotype costs, we re-evaluate fundamental questions of the limits to the evolution of plasticity and of generalists vs specialists. We advocate for the view that relaxed selection and variable selection intensities are likely more important constraints to the evolution of plasticity than the costs of plasticity. Some forms of plasticity, such as learning, may be inherently costly. In addition, we examine opportunities to offset costs of phenotypes through ontogeny, amelioration of phenotypic costs across environments, and the condition-dependent hypothesis. We propose avenues of further inquiry in the limits of plasticity using new and classic methods of ecological parameterization, phylogenetics and omics in the context of answering questions on the constraints of plasticity. Given plasticity's key role in coping with environmental change, approaches spanning the spectrum from applied to basic will greatly enrich our understanding of the evolution of plasticity and resolve our understanding of limits.},
  copyright = {2015 Nature Publishing Group},
  langid = {english},
  file = {/Users/eregan/Zotero/storage/KQU4WDPX/Murren et al. - 2015 - Constraints on the evolution of phenotypic plastic.pdf;/Users/eregan/Zotero/storage/5AZPH6J3/hdy20158.html}
}

@article{huangMolecularMathematicalBasis2012,
  title = {The Molecular and Mathematical Basis of {{Waddington}}'s Epigenetic Landscape: A Framework for Post-{{Darwinian}} Biology?},
  shorttitle = {The Molecular and Mathematical Basis of {{Waddington}}'s Epigenetic Landscape},
  author = {Huang, Sui},
  year = {2012},
  month = feb,
  journal = {BioEssays: News and Reviews in Molecular, Cellular and Developmental Biology},
  volume = {34},
  number = {2},
  pages = {149--157},
  issn = {1521-1878},
  doi = {10.1002/bies.201100031},
  abstract = {The Neo-Darwinian concept of natural selection is plausible when one assumes a straightforward causation of phenotype by genotype. However, such simple 1:1 mapping must now give place to the modern concepts of gene regulatory networks and gene expression noise. Both can, in the absence of genetic mutations, jointly generate a diversity of inheritable randomly occupied phenotypic states that could also serve as a substrate for natural selection. This form of epigenetic dynamics challenges Neo-Darwinism. It needs to incorporate the non-linear, stochastic dynamics of gene networks. A first step is to consider the mathematical correspondence between gene regulatory networks and Waddington's metaphoric 'epigenetic landscape', which actually represents the quasi-potential function of global network dynamics. It explains the coexistence of multiple stable phenotypes within one genotype. The landscape's topography with its attractors is shaped by evolution through mutational re-wiring of regulatory interactions - offering a link between genetic mutation and sudden, broad evolutionary changes.},
  langid = {english},
  pmid = {22102361},
  keywords = {Animals,Biological Evolution,Epigenesis; Genetic,Gene Expression Regulation,Gene Regulatory Networks,Genotype,Humans,Models; Genetic,Phenotype,Selection; Genetic}
}

@article{wangConstitutiveProductionNFkappaB22008,
  title = {Constitutive Production of {{NF-kappaB2}} P52 Is Not Tumorigenic but Predisposes Mice to Inflammatory Autoimmune Disease by Repressing {{Bim}} Expression},
  author = {Wang, Zhe and Zhang, Baochun and Yang, Liqun and Ding, Jane and Ding, Han-Fei},
  year = {2008},
  month = apr,
  journal = {The Journal of Biological Chemistry},
  volume = {283},
  number = {16},
  pages = {10698--10706},
  issn = {0021-9258},
  doi = {10.1074/jbc.M800806200},
  abstract = {Normal development of the immune system requires regulated processing of NF-kappaB2 p100 to p52, which activates NF-kappaB2 signaling. Constitutive production of p52 has been suggested as a major mechanism underlying lymphomagenesis induced by NF-kappaB2 mutations, which occur recurrently in a variety of human lymphoid malignancies. To test the hypothesis, we generated transgenic mice with targeted expression of p52 in lymphocytes. In contrast to their counterparts expressing the tumor-derived NF-kappaB2 mutant p80HT, which develop predominantly B cell tumors, p52 transgenic mice are not prone to lymphomagenesis. However, they are predisposed to inflammatory autoimmune disease characterized by multiorgan infiltration of activated lymphocytes, high levels of autoantibodies in the serum, and immune complex glomerulonephritis. p52, but not p80HT, represses Bim expression, leading to defects in apoptotic processes critical for elimination of autoreactive lymphocytes and control of immune response. These findings reveal distinct signaling pathways for actions of NF-kappaB2 mutants and p52 and suggest a causal role for sustained NF-kappaB2 activation in the pathogenesis of autoimmunity.},
  langid = {english},
  pmcid = {PMC3762532},
  pmid = {18281283},
  keywords = {Animals,Apoptosis Regulatory Proteins,Autoantibodies,Bcl-2-Like Protein 11,Gene Expression Regulation,Genetic Predisposition to Disease,Humans,Inflammation,Lymphocytes,Membrane Proteins,Mice,Mice; Inbred C57BL,Mice; Transgenic,Mutation,NF-kappa B p52 Subunit,Proto-Oncogene Proteins,Signal Transduction,Spleen}
}

@article{katohIntegrativeGenomicAnalyses2009,
  title = {Integrative Genomic Analyses of {{ZEB2}}: {{Transcriptional}} Regulation of {{ZEB2}} Based on {{SMADs}}, {{ETS1}}, {{HIF1alpha}}, {{POU}}/{{OCT}}, and {{NF-kappaB}}},
  shorttitle = {Integrative Genomic Analyses of {{ZEB2}}},
  author = {Katoh, Masuko and Katoh, Masaru},
  year = {2009},
  month = jun,
  journal = {International Journal of Oncology},
  volume = {34},
  number = {6},
  pages = {1737--1742},
  issn = {1019-6439},
  doi = {10.3892/ijo_00000304},
  abstract = {Epithelial-to-mesenchymal transition (EMT) is defined as phenotypic change of epithelial cells into mesenchymal cells. EMT, allowing cellular dissociation from epithelial tissues, plays a key role in invasion and metastasis during carcinogenesis as well as in gastrulation and neurulation during embryogenesis. SNAI1/Snail, SNAI2/Slug, ZEB1/deltaEF1/ZFHX1A, ZEB2/SIP1/ZFHX1B, TWIST1/TWIST, and TWIST2/DERMO1 are representative EMT regulators. ZEB2 represses transcription of CDH1, CLDN4, CCND1, TERT, SFRP1, ALPL and miR-200b-200a-429 primary miRNA, and upregulates transcription of mesenchymal markers. ZEB2 is relatively highly expressed in brain corpus callosum and monocytes. ZEB2 is expressed in various types of human tumors, such as breast cancer, gastric cancer, and pancreatic cancer. TGFbeta, TNFalpha, IL1, AKT and hypoxia signals are involved in ZEB2 upregulation and EMT induction; however precise mechanisms of ZEB2 transcription remained unclear. Here, refined integrative genomic analyses of ZEB2 gene were carried out. ZEB2 was co-expressed with POU3F2 (BRN2) and POU3F3 (BRN1) in brain corpus callosum, spinal cord, and fetal brain, whereas ZEB2 was co-expressed with POU2F2 (OCT2) in monocytes. Ets-Smad-binding CGGAGAC motif, bHLH-binding site, and POU/OCT-binding site within proximal promoter region, and NF-kappaB-binding site within intron 2 were completely conserved in human ZEB2, chimpanzee ZEB2, cow ZEB2, mouse Zeb2, rat Zeb2, and chicken zeb2 genes. In addition, HIF1alpha-binding site within proximal promoter region was conserved in mammalian ZEB2 orthologs. Consensus binding site for Hedgehog effector GLI was not identified within or adjacent to the 7-kb regions of human ZEB2 gene. TGFbeta, TNFalpha, IL1, and hypoxia signals directly upregulate ZEB2 to induce EMT, growth arrest, and senescence, whereas Hedgehog signals indirectly upregulate ZEB2 via TGFbeta. Together these facts indicate that ZEB2, occupying the crossroads of inflammation, aging and carcinogenesis, is an important target for drug discovery.},
  langid = {english},
  pmid = {19424592},
  keywords = {Base Sequence,Conserved Sequence,Gene Expression Regulation,Genome Human,Homeodomain Proteins,Humans,Hypoxia-Inducible Factor 1 alpha Subunit,Molecular Sequence Data,NF-kappa B,POU Domain Factors,Promoter Regions Genetic,Proto-Oncogene Protein c-ets-1,Repressor Proteins,Sequence Homology Nucleic Acid,Signal Transduction,Smad Proteins,Transforming Growth Factor beta,Zinc Finger E-box Binding Homeobox 2}
}

@article{McCubrey:2014hu,
  title = {{{GSK-3}} as Potential Target for Therapeutic Intervention in Cancer.},
  author = {McCubrey, James A and Steelman, Linda S and Bertrand, Fred E and Davis, Nicole M and Sokolosky, Melissa and Abrams, Steve L and Montalto, Giuseppe and D'Assoro, Antonino B and Libra, Massimo and Nicoletti, Ferdinando and Maestro, Roberta and Basecke, Jorg and Rakus, Dariusz and Gizak, Agnieszka and Demidenko, Zoya N and Cocco, Lucio and Martelli, Alberto M and Cervello, Melchiorre},
  year = {2014},
  month = may,
  journal = {Oncotarget},
  volume = {5},
  number = {10},
  pages = {2881--2911}
}

@article{FRUCHTERMAN:1991vp,
  title = {Graph {{Drawing}} by {{Force-Directed Placement}}},
  author = {FRUCHTERMAN, TMJ and REINGOLD, EM},
  year = {1991},
  journal = {Software - Practice and Experience},
  volume = {21},
  number = {11},
  pages = {1129--1164}
}

@article{dasDigitalSignalingHysteresis2009,
  title = {Digital Signaling and Hysteresis Characterize {{Ras}} Activation in Lymphoid Cells},
  author = {Das, Jayajit and Ho, Mary and Zikherman, Julie and Govern, Christopher and Yang, Ming and Weiss, Arthur and Chakraborty, Arup K. and Roose, Jeroen P.},
  year = {2009},
  month = jan,
  journal = {Cell},
  volume = {136},
  number = {2},
  pages = {337--351},
  issn = {0092-8674},
  doi = {10.1016/j.cell.2008.11.051},
  abstract = {Activation of Ras proteins underlies functional decisions in diverse cell types. Two molecules, RasGRP and SOS, catalyze Ras activation in lymphocytes. Binding of active Ras to SOS{${'}$} allosteric pocket markedly increases SOS{${'}$} activity establishing a positive feedback loop for SOS-mediated Ras activation. Integrating in silico and in vitro studies, we demonstrate that digital signaling in lymphocytes (cells are ``on'' or ``off'') is predicated upon feedback regulation of SOS. SOS{${'}$} feedback loop leads to hysteresis in the dose-response curve, which can enable a capacity to sustain Ras activation as stimuli are withdrawn and exhibit ``memory'' of past encounters with antigen. Ras activation via RasGRP alone is analog (graded increase in amplitude with stimulus). We describe how complementary analog (RasGRP) and digital (SOS) pathways act on Ras to efficiently convert analog input to digital output. Numerous predictions regarding the impact of our findings on lymphocyte function and development are noted.},
  pmcid = {PMC2662698},
  pmid = {19167334},
  file = {/Users/eregan/Zotero/storage/2SC76GIB/Das et al. - 2009 - Digital signaling and hysteresis characterize Ras .pdf}
}

@article{zhuModulationMitochondrialDynamics2018,
  title = {Modulation of {{Mitochondrial Dynamics}} in {{Neurodegenerative Diseases}}: {{An Insight Into Prion Diseases}}},
  shorttitle = {Modulation of {{Mitochondrial Dynamics}} in {{Neurodegenerative Diseases}}},
  author = {Zhu, Ting and Chen, Ji-Long and Wang, Qingsen and Shao, Wenhan and Qi, Baomin},
  year = {2018},
  journal = {Frontiers in Aging Neuroscience},
  volume = {10},
  pages = {336},
  issn = {1663-4365},
  doi = {10.3389/fnagi.2018.00336},
  abstract = {Mitochondrial dysfunction is a common and prominent feature of prion diseases and other neurodegenerative disorders. Mitochondria are dynamic organelles that constantly fuse with one another and subsequently break apart. Defective or superfluous mitochondria are usually eliminated by a form of autophagy, referred to as mitophagy, to maintain mitochondrial homeostasis. Mitochondrial dynamics are tightly regulated by processes including fusion and fission. Dysfunction of mitochondrial dynamics can lead to the accumulation of abnormal mitochondria and contribute to cellular damage. Neurons are among the cell types that consume the most energy, have a highly complex morphology, and are particularly dependent on mitochondrial functions and dynamics. In this review article, we summarize the molecular mechanisms underlying the mitochondrial dynamics and the regulation of mitophagy and discuss the dysfunction of these processes in the progression of prion diseases and other neurodegenerative disorders. We have also provided an overview of mitochondrial dynamics as a therapeutic target for neurodegenerative diseases.},
  langid = {english},
  pmcid = {PMC6230661},
  pmid = {30455640},
  keywords = {mitochondrial dynamics,mitochondrial dysfunction,mitophagy,neurodegenerative diseases,prion diseases,therapeutic target},
  file = {/Users/eregan/Zotero/storage/B55ZDIEW/Zhu et al. - 2018 - Modulation of Mitochondrial Dynamics in Neurodegen.pdf}
}

@article{luSrcFamilyProteintyrosine2003,
  title = {Src {{Family Protein-tyrosine Kinases Alter}} the {{Function}} of {{PTEN}} to {{Regulate Phosphatidylinositol}} 3-{{Kinase}}/{{AKT Cascades}}},
  author = {Lu, Yiling and Yu, Qinghua and Liu, Jue Hui and Zhang, Jinyi and Wang, Hongwei and Koul, Dimpy and McMurray, John S. and Fang, Xianjun and Yung, W.K.Alfred and Siminovitch, Kathy A. and Mills, Gordon B.},
  year = {2003},
  month = oct,
  journal = {Journal of Biological Chemistry},
  volume = {278},
  number = {41},
  pages = {40057--40066},
  issn = {00219258},
  doi = {10.1074/jbc.M303621200},
  langid = {english},
  file = {/Users/eregan/Zotero/storage/YLSFLFHR/Lu et al. - 2003 - Src Family Protein-tyrosine Kinases Alter the Func.pdf}
}

@article{wangRoleTumorMicroenvironment2017,
  title = {Role of Tumor Microenvironment in Tumorigenesis},
  author = {Wang, Maonan and Zhao, Jingzhou and Zhang, Lishen and Wei, Fang and Lian, Yu and Wu, Yingfeng and Gong, Zhaojian and Zhang, Shanshan and Zhou, Jianda and Cao, Ke and Li, Xiayu and Xiong, Wei and Li, Guiyuan and Zeng, Zhaoyang and Guo, Can},
  year = {2017},
  journal = {Journal of Cancer},
  volume = {8},
  number = {5},
  pages = {761--773},
  issn = {1837-9664},
  doi = {10.7150/jca.17648},
  abstract = {Tumorigenesis is a complex and dynamic process, consisting of three stages: initiation, progression, and metastasis. Tumors are encircled by extracellular matrix (ECM) and stromal cells, and the physiological state of the tumor microenvironment (TME) is closely connected to every step of tumorigenesis. Evidence suggests that the vital components of the TME are fibroblasts and myofibroblasts, neuroendocrine cells, adipose cells, immune and inflammatory cells, the blood and lymphatic vascular networks, and ECM. This manuscript, based on the current studies of the TME, offers a more comprehensive overview of the primary functions of each component of the TME in cancer initiation, progression, and invasion. The manuscript also includes primary therapeutic targeting markers for each player, which may be helpful in treating tumors.},
  langid = {english},
  pmcid = {PMC5381164},
  pmid = {28382138},
  keywords = {adipose cells,angiogenesis,cancer-associated fibroblasts (CAFs),immune-inflammatory cells,neuroendocrine cells},
  file = {/Users/eregan/Zotero/storage/CBEUP3V6/Wang et al. - 2017 - Role of tumor microenvironment in tumorigenesis.pdf}
}

@article{Hornsveld:2018fl,
  title = {{{FOXO Transcription Factors Both Suppress}} and {{Support Breast Cancer Progression}}.},
  author = {Hornsveld, Marten and Smits, Lydia M M and Meerlo, Maaike and {van Amersfoort}, Miranda and Groot Koerkamp, Marian J A and {van Leenen}, Dik and Kloet, David E A and Holstege, Frank C P and Derksen, Patrick W B and Burgering, Boudewijn M T and Dansen, Tobias B},
  year = {2018},
  month = may,
  journal = {Cancer Research},
  volume = {78},
  number = {9},
  pages = {2356--2369}
}

@article{Romorini:2009kb,
  title = {Bcl-{{XL}} Mediates Epidermal Growth Factor Dependent Cell Survival in {{HC11}} Mammary Epithelial Cells.},
  author = {Romorini, Leonardo and Coso, Omar A and Pecci, Adali},
  year = {2009},
  month = mar,
  journal = {Biochim Biophys Acta},
  volume = {1793},
  number = {3},
  pages = {496--505}
}

@article{zamborszkyComputationalAnalysisMammalian2007,
  title = {Computational Analysis of Mammalian Cell Division Gated by a Circadian Clock: Quantized Cell Cycles and Cell Size Control},
  shorttitle = {Computational Analysis of Mammalian Cell Division Gated by a Circadian Clock},
  author = {Z{\'a}mborszky, Judit and Hong, Christian I. and Csik{\'a}sz Nagy, Attila},
  year = {2007},
  month = dec,
  journal = {Journal of Biological Rhythms},
  volume = {22},
  number = {6},
  pages = {542--553},
  issn = {0748-7304},
  doi = {10.1177/0748730407307225},
  abstract = {Cell cycle and circadian rhythms are conserved from cyanobacteria to humans with robust cyclic features. Recently, molecular links between these two cyclic processes have been discovered. Core clock transcription factors, Bmal1 and Clock (Clk), directly regulate Wee1 kinase, which inhibits entry into the mitosis. We investigate the effect of this connection on the timing of mammalian cell cycle processes with computational modeling tools. We connect a minimal model of circadian rhythms, which consists of transcription-translation feedback loops, with a modified mammalian cell cycle model from Novak and Tyson (2004). As we vary the mass doubling time (MDT) of the cell cycle, stochastic simulations reveal quantized cell cycles when the activity of Wee1 is influenced by clock components. The quantized cell cycles disappear in the absence of coupling or when the strength of this link is reduced. More intriguingly, our simulations indicate that the circadian clock triggers critical size control in the mammalian cell cycle. A periodic brake on the cell cycle progress via Wee1 enforces size control when the MDT is quite different from the circadian period. No size control is observed in the absence of coupling. The issue of size control in the mammalian system is debatable, whereas it is well established in yeast. It is possible that the size control is more readily observed in cell lines that contain circadian rhythms, since not all cell types have a circadian clock. This would be analogous to an ultradian clock intertwined with quantized cell cycles (and possibly cell size control) in yeast. We present the first coupled model between the mammalian cell cycle and circadian rhythms that reveals quantized cell cycles and cell size control influenced by the clock.},
  langid = {english},
  pmid = {18057329},
  keywords = {Animals,Cell Cycle,Cell Division,Cell Size,Circadian Rhythm,Kinetics,Mammals,Models; Biological,Periodicity}
}

@article{coll-bonfillTransdifferentiationEndothelialCells2015,
  title = {Transdifferentiation of Endothelial Cells to Smooth Muscle Cells Play an Important Role in Vascular Remodelling},
  author = {{Coll-Bonfill}, N{\'u}ria and Musri, Melina Mara and Ivo, Victor and Barber{\`a}, Joan Albert and {Tura-Ceide}, Olga},
  year = {2015},
  month = mar,
  journal = {American Journal of Stem Cells},
  volume = {4},
  number = {1},
  pages = {13--21},
  issn = {2160-4150},
  abstract = {Pulmonary artery remodelling it is a major feature of pulmonary hypertension (PH). It is characterised by cellular and structural changes of the pulmonary arteries causing higher pulmonar vascular resistance and right ventricular failure. Abnormal deposition of smooth muscle-like (SM-like) cells in normally non-muscular, small diameter vessels and a deregulated control of endothelial cells are considered pathological features of PH. The origin of the SM-like cells and the mechanisms underlying the development and progression of this remodelling process are not understood. Endothelial cells within the intima may migrate from their organised layer of cells and transition to mesenchymal or SM-like phenotype in a process called endothelial-mesenchymal transition (EnMT). Traditionally, Waddington's epigenetic landscape illustrates that fates of somatic cells are progressively determined to compulsorily follow a downhill differentiation pathway. EnMT induces the transformation of cells with stem cell traits, therefore contrasting Waddington's theory and confirming that cell fate seems to be far more flexible than previously thought. The prospect of therapeutic inhibition of EnMT to delay or prevent PH may represent a promising new treatment modality.},
  pmcid = {PMC4396157},
  pmid = {25973327},
  file = {/Users/eregan/Zotero/storage/7BFER9J7/Coll-Bonfill et al. - 2015 - Transdifferentiation of endothelial cells to smoot.pdf}
}

@article{daiPhosphorylationAngiomotinLats12013,
  title = {Phosphorylation of {{Angiomotin}} by {{Lats1}}/2 {{Kinases Inhibits F-actin Binding}}, {{Cell Migration}}, and {{Angiogenesis}}},
  author = {Dai, Xiaoming and She, Peilu and Chi, Fangtao and Feng, Ying and Liu, Huan and Jin, Daqing and Zhao, Yiqiang and Guo, Xiaocan and Jiang, Dandan and Guan, Kun-Liang and Zhong, Tao P. and Zhao, Bin},
  year = {2013},
  month = nov,
  journal = {Journal of Biological Chemistry},
  volume = {288},
  number = {47},
  pages = {34041--34051},
  issn = {00219258},
  doi = {10.1074/jbc.M113.518019},
  langid = {english},
  file = {/Users/eregan/Zotero/storage/MHKSU6DD/Dai et al. - 2013 - Phosphorylation of Angiomotin by Lats12 Kinases I.pdf}
}

@article{searsMultipleRasdependentPhosphorylation2000,
  title = {Multiple {{Ras-dependent}} Phosphorylation Pathways Regulate {{Myc}} Protein Stability},
  author = {Sears, R. and Nuckolls, F. and Haura, E. and Taya, Y. and Tamai, K. and Nevins, J. R.},
  year = {2000},
  month = oct,
  journal = {Genes \& Development},
  volume = {14},
  number = {19},
  pages = {2501--2514},
  issn = {0890-9369},
  doi = {10.1101/gad.836800},
  abstract = {Our recent work has shown that activation of the Ras/Raf/ERK pathway extends the half-life of the Myc protein and thus enhances the accumulation of Myc activity. We have extended these observations by investigating two N-terminal phosphorylation sites in Myc, Thr 58 and Ser 62, which are known to be regulated by mitogen stimulation. We now show that the phosphorylation of these two residues is critical for determining the stability of Myc. Phosphorylation of Ser 62 is required for Ras-induced stabilization of Myc, likely mediated through the action of ERK. Conversely, phosphorylation of Thr 58, likely mediated by GSK-3 but dependent on the prior phosphorylation of Ser 62, is associated with degradation of Myc. Further analysis demonstrates that the Ras-dependent PI-3K pathway is also critical for controlling Myc protein accumulation, likely through the control of GSK-3 activity. These observations thus define a synergistic role for multiple Ras-mediated phosphorylation pathways in the control of Myc protein accumulation during the initial stage of cell proliferation.},
  langid = {english},
  pmcid = {PMC316970},
  pmid = {11018017},
  keywords = {Amino Acid Sequence,Calcium-Calmodulin-Dependent Protein Kinases,Glycogen Synthase Kinase 3,Mitogen-Activated Protein Kinases,Molecular Sequence Data,Peptide Mapping,Phosphatidylinositol 3-Kinases,Phosphopeptides,Phosphorylation,Protein Processing; Post-Translational,Protein-Serine-Threonine Kinases,Proto-Oncogene Proteins,Proto-Oncogene Proteins c-akt,Proto-Oncogene Proteins c-myc,ras Proteins,Serine},
  file = {/Users/eregan/Zotero/storage/4CNS8PVJ/Sears et al. - 2000 - Multiple Ras-dependent phosphorylation pathways re.pdf;/Users/eregan/Zotero/storage/56T2M2TB/Sears et al. - 2000 - Multiple Ras-dependent phosphorylation pathways re.pdf}
}

@article{Heald:1993wq,
  title = {Human Wee1 Maintains Mitotic Timing by Protecting the Nucleus from Cytoplasmically Activated {{Cdc2}} Kinase.},
  author = {Heald, R and McLoughlin, M and McKeon, F},
  year = {1993},
  month = aug,
  journal = {Cell},
  volume = {74},
  number = {3},
  pages = {463--474}
}

@article{Yuan:2014bi,
  title = {The Function of {{FOXO1}} in the Late Phases of the Cell Cycle Is Suppressed by {{PLK1-mediated}} Phosphorylation.},
  author = {Yuan, Chengfu and Wang, Lei and Zhou, Liang and Fu, Zheng},
  year = {2014},
  journal = {Cell Cycle},
  volume = {13},
  number = {5},
  pages = {807--819}
}

@article{veeningBethedgingEpigeneticInheritance2008,
  title = {Bet-Hedging and Epigenetic Inheritance in Bacterial Cell Development},
  author = {Veening, Jan-Willem and Stewart, Eric J. and Berngruber, Thomas W. and Taddei, Fran{\c c}ois and Kuipers, Oscar P. and Hamoen, Leendert W.},
  year = {2008},
  month = mar,
  journal = {Proceedings of the National Academy of Sciences of the United States of America},
  volume = {105},
  number = {11},
  pages = {4393--4398},
  issn = {1091-6490},
  doi = {10.1073/pnas.0700463105},
  abstract = {Upon nutritional limitation, the bacterium Bacillus subtilis has the capability to enter the irreversible process of sporulation. This developmental process is bistable, and only a subpopulation of cells actually differentiates into endospores. Why a cell decides to sporulate or not to do so is poorly understood. Here, through the use of time-lapse microscopy, we follow the growth, division, and differentiation of individual cells to identify elements of cell history and ancestry that could affect this decision process. These analyses show that during microcolony development, B. subtilis uses a bet-hedging strategy whereby some cells sporulate while others use alternative metabolites to continue growth, providing the latter subpopulation with a reproductive advantage. We demonstrate that B. subtilis is subject to aging. Nevertheless, the age of the cell plays no role in the decision of its fate. However, the physiological state of the cell's ancestor (more than two generations removed) does affect the outcome of cellular differentiation. We show that this epigenetic inheritance is based on positive feedback within the sporulation phosphorelay. The extended intergenerational "memory" caused by this autostimulatory network may be important for the development of multicellular structures such as fruiting bodies and biofilms.},
  langid = {english},
  pmcid = {PMC2393751},
  pmid = {18326026},
  keywords = {Bacillus subtilis,Cell Lineage,Epigenesis; Genetic,Phylogeny,Spores; Bacterial},
  file = {/Users/eregan/Zotero/storage/MAVFEHTK/Veening et al. - 2008 - Bet-hedging and epigenetic inheritance in bacteria.pdf}
}

@article{chenPTENTumorSuppressor2018,
  title = {{{PTEN}}: {{Tumor Suppressor}} and {{Metabolic Regulator}}},
  shorttitle = {{{PTEN}}},
  author = {Chen, Chien-Yu and Chen, Jingyu and He, Lina and Stiles, Bangyan L.},
  year = {2018},
  month = jul,
  journal = {Frontiers in Endocrinology},
  volume = {9},
  pages = {338},
  issn = {1664-2392},
  doi = {10.3389/fendo.2018.00338}
}

@article{Flottmann:2012jp,
  title = {A {{Stochastic Model}} of {{Epigenetic Dynamics}} in {{Somatic Cell Reprogramming}}.},
  author = {Fl{\"o}ttmann, Max and Scharp, Till and Klipp, Edda},
  year = {2012},
  journal = {Frontiers in physiology},
  volume = {3},
  pages = {216},
  doi = {10.3389/fphys.2012.00216},
  abstract = {Somatic cell reprogramming has dramatically changed stem cell research in recent years. The high pace of new findings in the field and an ever increasing amount of data from new high throughput techniques make it challenging to isolate core principles of the process. In order to analyze such mechanisms, we developed an abstract mechanistic model of a subset of the known regulatory processes during cell differentiation and production of induced pluripotent stem cells. This probabilistic Boolean network describes the interplay between gene expression, chromatin modifications, and DNA methylation. The model incorporates recent findings in epigenetics and partially reproduces experimentally observed reprogramming efficiencies and changes in methylation and chromatin remodeling. It enables us to investigate, how the temporal progression of the process is regulated. It also explicitly includes the transduction of factors using viral vectors and their silencing in reprogrammed cells, since this is still a standard procedure in somatic cell reprogramming. Based on the model we calculate an epigenetic landscape for probabilities of cell states. Simulation results show good reproduction of experimental observations during reprogramming, despite the simple structure of the model. An extensive analysis and introduced variations hint toward possible optimizations of the process that could push the technique closer to clinical applications. Faster changes in DNA methylation increase the speed of reprogramming at the expense of efficiency, while accelerated chromatin modifications moderately improve efficiency.},
  affiliation = {Department of Biology, Theoretical Biophysics, Humboldt-Universit\"at zu Berlin Berlin, Germany.},
  date-added = {2012-07-06T14:19:28GMT},
  date-modified = {2014-05-01T21:14:19GMT},
  langid = {english},
  pmid = {22754535},
  rating = {0},
  read = {Yes}
}

@article{Teruel:2002hz,
  title = {Parallel Single-Cell Monitoring of Receptor-Triggered Membrane Translocation of a Calcium-Sensing Protein Module.},
  author = {Teruel, Mary N and Meyer, Tobias},
  year = {2002},
  month = mar,
  journal = {Science (New York, NY)},
  volume = {295},
  number = {5561},
  pages = {1910--1912}
}

@article{luPlk1InhibitorBI2010,
  title = {The {{Plk1}} Inhibitor {{BI}} 2536 Temporarily Arrests Primary Cardiac Fibroblasts in Mitosis and Generates Aneuploidy in Vitro},
  author = {Lu, Bo and Mahmud, Hasan and Maass, Alexander H. and Yu, Bo and {van Gilst}, Wiek H. and {de Boer}, Rudolf A. and Sillj{\'e}, Herman H. W.},
  year = {2010},
  month = sep,
  journal = {PloS One},
  volume = {5},
  number = {9},
  pages = {e12963},
  issn = {1932-6203},
  doi = {10.1371/journal.pone.0012963},
  abstract = {BI 2536 is a new anti-mitotic drug that targets polo-like kinase 1 (Plk1) and is currently under clinical development for cancer therapy. The effect of this drug on cancer cells has been extensively investigated, but information about the effects on primary dividing cells and differentiated non-dividing cells is scarce. We have investigated the effects of this drug on primary neonatal rat cardiac fibroblasts and on differentiated cardiomyocytes and explored the possibility to use this drug to enrich differentiated cell populations in vitro. BI 2536 had a profound effect on cardiac fibroblast proliferation in vitro and arrested these cells in mitosis with an IC50 of about 43 nM. Similar results were observed with primary human cells (HUVEC, IC50 {$\mkern1mu$}={$\mkern1mu$} 30 nM), whereas the cancer cell line HeLa was more sensitive (IC50 of 9 nM). Further analysis revealed that prolonged mitotic arrest resulted in cell death for about 40\% of cardiac fibroblasts. The remaining cells showed an interphase morphology with mostly multi- and micro-nucleated nuclei. This indicates that a significant number of primary fibroblasts are able to escape BI 2536 induced mitotic arrest and apparently become aneuploid. No effects were observed on cardiomyocytes and hypertrophic response (growth) upon endothelin-1 and phenylephrine stimulation was normal in the presence of BI 2536. This indicates that BI 2536 has no adverse effects on terminally differentiated cells and still allows proliferation independent growth induction in these cells. In conclusion, cardiomyocytes could be enriched using BI 2536, but the formation of aneuploidy in proliferating cells most likely limits this in vitro application and does not allow its use in putative cell based therapies.},
  langid = {english},
  pmcid = {PMC2945759},
  pmid = {20886032},
  keywords = {Aneuploidy,Animals,Cell Cycle Proteins,Cell Differentiation,Cells; Cultured,Fibroblasts,Heart,HeLa Cells,Humans,Mitosis,Myocardium,Protein Kinase Inhibitors,Protein-Serine-Threonine Kinases,Proto-Oncogene Proteins,Pteridines,Rats,Rats; Sprague-Dawley},
  file = {/Users/eregan/Zotero/storage/Z3KX4X6L/Lu et al. - 2010 - The Plk1 inhibitor BI 2536 temporarily arrests pri.pdf}
}

@article{nawshadTGFbeta3SignalingActivates2003,
  title = {{{TGFbeta3}} Signaling Activates Transcription of the {{LEF1}} Gene to Induce Epithelial Mesenchymal Transformation during Mouse Palate Development},
  author = {Nawshad, Ali and Hay, Elizabeth D.},
  year = {2003},
  month = dec,
  journal = {The Journal of Cell Biology},
  volume = {163},
  number = {6},
  pages = {1291--1301},
  issn = {0021-9525},
  doi = {10.1083/jcb.200306024},
  abstract = {Epithelial mesenchymal transformation (EMT) of the medial edge epithelial (MEE) seam creates palatal confluence. This work aims to elucidate the molecular mechanisms by which TGFbeta3 brings about palatal seam EMT. We collected mRNA for PCR analysis from individual transforming MEE cells by laser microdissection techniques and demonstrated that TGFbeta3 stimulates lymphoid-enhancing factor 1 (LEF1) mRNA synthesis in MEE cells. We show with antisense beta-catenin oligonucleotides that up-regulated LEF1 is not activated by beta-catenin in palate EMT. We ruled out other TGFbeta3 targets, such as RhoA and MEK1/2 pathways, and we present evidence using dominant-negative Smad4 and dominant-negative LEF1 showing that TGFbeta3 uses Smads both to up-regulate synthesis of LEF1 and to activate LEF1 transcription during induction of palatal EMT. When phospho-Smad2 and Smad4 are present in the nucleus, LEF1 is activated without beta-catenin. Our paper is the first to show that the Smad2,4/LEF1 complex replaces beta-catenin/LEF1 during activation of EMT in vivo by TGFbeta3.},
  langid = {english},
  pmcid = {PMC2173726},
  pmid = {14691138},
  keywords = {Animals,beta Catenin,Cell Differentiation,Cell Nucleus,Cytoskeletal Proteins,DNA-Binding Proteins,Epithelium,Female,Gene Expression Regulation; Developmental,Lymphoid Enhancer-Binding Factor 1,Macromolecular Substances,Mesoderm,Mice,Oligoribonucleotides; Antisense,Palate,Pregnancy,RNA; Messenger,Smad2 Protein,Smad4 Protein,Trans-Activators,Transcription Factors,Transcriptional Activation,Transforming Growth Factor beta,Transforming Growth Factor beta3,Up-Regulation}
}

@article{wolfCaspase3PrimaryActivator1999,
  title = {Caspase-3 Is the Primary Activator of Apoptotic {{DNA}} Fragmentation via {{DNA}} Fragmentation Factor-45/Inhibitor of Caspase-Activated {{DNase}} Inactivation},
  author = {Wolf, B. B. and Schuler, M. and Echeverri, F. and Green, D. R.},
  year = {1999},
  month = oct,
  journal = {The Journal of Biological Chemistry},
  volume = {274},
  number = {43},
  pages = {30651--30656},
  issn = {0021-9258},
  doi = {10.1074/jbc.274.43.30651},
  abstract = {Caspase-3 initiates apoptotic DNA fragmentation by proteolytically inactivating DFF45 (DNA fragmentation factor-45)/ICAD (inhibitor of caspase-activated DNase), which releases active DFF40/CAD (caspase-activated DNase), the inhibitor's associated endonuclease. Here, we examined whether other apoptotic proteinases initiated DNA fragmentation via DFF45/ICAD inactivation. In a cell-free assay, caspases-3, -6, -7, -8, and granzyme B initiated benzoyloxycarbonyl-Asp-Glu-Val-Asp (DEVD) cleaving caspase activity, DFF45/ICAD inactivation, and DNA fragmentation, but calpain and cathepsin D failed to initiate these events. Strikingly, only the DEVD cleaving caspases, caspase-3 and caspase-7, inactivated DFF45/ICAD and promoted DNA fragmentation in an in vitro DFF40/CAD assay, suggesting that granzyme B, caspase-6, and caspase-8 promote DFF45/ICAD inactivation and DNA fragmentation indirectly by activating caspase-3 and/or caspase-7. In vitro, however, caspase-3 inactivated DFF45/ICAD and promoted DNA fragmentation more effectively than caspase-7 and endogenous levels of caspase-7 failed to inactivate DFF45/ICAD in caspase-3 null MCF7 cells and extracts. Together, these data suggest that caspase-3 is the primary inactivator of DFF45/ICAD and therefore the primary activator of apoptotic DNA fragmentation.},
  langid = {english},
  pmid = {10521451},
  keywords = {Apoptosis,Apoptosis Regulatory Proteins,Caspase 3,Caspase 6,Caspase 7,Caspases,Cell-Free System,Deoxyribonucleases,DNA Fragmentation,Enzyme Inhibitors,Granzymes,Humans,Intracellular Signaling Peptides and Proteins,Jurkat Cells,Kinetics,Models; Biological,Poly-ADP-Ribose Binding Proteins,Proteins,Recombinant Proteins,Serine Endopeptidases},
  file = {/Users/eregan/Zotero/storage/7EYP8X34/Wolf et al. - 1999 - Caspase-3 is the primary activator of apoptotic DN.pdf;/Users/eregan/Zotero/storage/JU22LZTH/Wolf et al. - 1999 - Caspase-3 is the primary activator of apoptotic DN.pdf;/Users/eregan/Zotero/storage/ZIAEHYBD/Wolf et al. - 1999 - Caspase-3 is the primary activator of apoptotic DN.pdf}
}

@article{Widmann:1998tm,
  title = {Caspase-Dependent Cleavage of Signaling Proteins during Apoptosis. {{A}} Turn-off Mechanism for Anti-Apoptotic Signals.},
  author = {Widmann, C and Gibson, S and Johnson, G L},
  year = {1998},
  month = mar,
  journal = {J Biol Chem},
  volume = {273},
  number = {12},
  pages = {7141--7147}
}

@article{Gershenson:intro_rnd_boolean,
  title = {Introduction to {{Random Boolean Networks}}},
  author = {Gershenson, Carlos},
  year = {2004},
  month = aug,
  journal = {arXiv.org},
  eprint = {nlin/0408006v3},
  eprinttype = {arxiv},
  archiveprefix = {arXiv}
}

@article{zhangMicroRNA34FamilyPotential2019,
  title = {{{MicroRNA-34}} Family: A Potential Tumor Suppressor and Therapeutic Candidate in Cancer},
  shorttitle = {{{MicroRNA-34}} Family},
  author = {Zhang, Lu and Liao, Yi and Tang, Liling},
  year = {2019},
  month = dec,
  journal = {Journal of Experimental \& Clinical Cancer Research},
  volume = {38},
  number = {1},
  pages = {53},
  issn = {1756-9966},
  doi = {10.1186/s13046-019-1059-5},
  langid = {english}
}

@article{masudaAssociationMitoticSpindle2003,
  title = {Association between Mitotic Spindle Checkpoint Impairment and Susceptibility to the Induction of Apoptosis by Anti-Microtubule Agents in Human Lung Cancers},
  author = {Masuda, Akira and Maeno, Ken and Nakagawa, Taku and Saito, Hiroko and Takahashi, Takashi},
  year = {2003},
  month = sep,
  journal = {The American Journal of Pathology},
  volume = {163},
  number = {3},
  pages = {1109--1116},
  issn = {0002-9440},
  doi = {10.1016/S0002-9440(10)63470-0},
  abstract = {Anti-microtubule agents such as vinorelbine and paclitaxel, which are extensively used in the treatment of lung cancers, activate mitotic spindle checkpoint. Although defects of the mitotic spindle checkpoint are thought to play a role in the genesis of chromosome instability, we previously reported its frequent impairment in human lung cancer cell lines. In this study, we examined a panel of 13 human cancer cell lines comprising 11 lung and 2 other cancers and found a significant difference in the resistance to apoptosis induced by anti-microtubule agents between mitotic spindle checkpoint-impaired and -proficient cancer cell lines. This finding was in marked contrast to a lack of such correlation with a DNA damaging agent, cis-platin. Interestingly, anti-microtubule agent-induced apoptosis in mitotic spindle checkpoint-proficient cell lines, NCI-H460 and A549, was shown to be markedly reduced by staurosporine treatment in association with the shortened mitotic arrest, whereas various inhibitors of caspases seemed to have very modest effects. Taken together, these findings suggest the potential involvement of mitotic spindle checkpoint in the induction of apoptosis by anti-microtubule agents in human lung cancers, warranting further studies on the underlying mechanisms.},
  langid = {english},
  pmcid = {PMC1868274},
  pmid = {12937152},
  keywords = {Antineoplastic Agents,Antineoplastic Agents; Phytogenic,Apoptosis,Caspases,Docetaxel,Drug Resistance,Humans,Lung Neoplasms,Microtubules,Mitosis,Nocodazole,Paclitaxel,Proto-Oncogene Proteins c-bcl-2,Signal Transduction,Spindle Apparatus,Taxoids,Tumor Cells; Cultured,Vinblastine,Vinorelbine},
  file = {/Users/eregan/Zotero/storage/6582QQ6E/Masuda et al. - 2003 - Association between mitotic spindle checkpoint imp.pdf;/Users/eregan/Zotero/storage/A2IDFHC2/Masuda et al. - 2003 - Association between mitotic spindle checkpoint imp.pdf;/Users/eregan/Zotero/storage/Y7FGANHQ/Masuda et al. - 2003 - Association between mitotic spindle checkpoint imp.pdf}
}

@article{kozlovaIQGAP1RegulatesHyaluronanmediated2012,
  title = {{{IQGAP1}} Regulates Hyaluronan-Mediated Fibroblast Motility and Proliferation},
  author = {Kozlova, Inna and Ruusala, Aino and Voytyuk, Oleksandr and Skandalis, Spyros S. and Heldin, Paraskevi},
  year = {2012},
  month = sep,
  journal = {Cellular Signalling},
  volume = {24},
  number = {9},
  pages = {1856--1862},
  issn = {08986568},
  doi = {10.1016/j.cellsig.2012.05.013},
  langid = {english}
}

@article{vousdenP53Metabolism2009,
  ids = {vousdenP53Metabolism2009a},
  title = {P53 and Metabolism},
  author = {Vousden, Karen H. and Ryan, Kevin M.},
  year = {2009},
  month = oct,
  journal = {Nature Reviews Cancer},
  volume = {9},
  number = {10},
  pages = {691--700},
  issn = {1474-175X, 1474-1768},
  doi = {10.1038/nrc2715},
  abstract = {Although metabolic alterations have been observed in cancer for almost a century, only recently have the mechanisms underlying these changes been identified and the importance of metabolic transformation realized. p53 has been shown to respond to metabolic changes and to influence metabolic pathways through several mechanisms. The contributions of these activities to tumour suppression are complex and potentially rather surprising: some reflect the function of basal p53 levels that do not require overt activation and others might even promote, rather than inhibit, tumour progression.},
  langid = {english},
  pmid = {19759539},
  keywords = {Autophagy,Cell Proliferation,Cell Transformation; Neoplastic,Glycolysis,Humans,Neoplasms,Oxidative Stress,Tumor Suppressor Protein p53},
  file = {/Users/eregan/Zotero/storage/4E9DFZEL/Vousden and Ryan - 2009 - p53 and metabolism.pdf}
}

@article{Beurel:2015bd,
  title = {Glycogen Synthase Kinase-3 ({{GSK3}}): Regulation, Actions, and Diseases.},
  author = {Beurel, Eleonore and Grieco, Steven F and Jope, Richard S},
  year = {2015},
  month = apr,
  journal = {Pharmacology \& therapeutics},
  volume = {148},
  pages = {114--131}
}

@article{zhouCaspasedependentActivationCyclindependent1998,
  title = {Caspase-Dependent Activation of Cyclin-Dependent Kinases during {{Fas-induced}} Apoptosis in {{Jurkat}} Cells},
  author = {Zhou, B. B. and Li, H. and Yuan, J. and Kirschner, M. W.},
  year = {1998},
  month = jun,
  journal = {Proceedings of the National Academy of Sciences of the United States of America},
  volume = {95},
  number = {12},
  pages = {6785--6790},
  issn = {0027-8424},
  doi = {10.1073/pnas.95.12.6785},
  abstract = {The activation of cyclin-dependent kinases (cdks) has been implicated in apoptosis induced by various stimuli. We find that the Fas-induced activation of cdc2 and cdk2 in Jurkat cells is not dependent on protein synthesis, which is shut down very early during apoptosis before caspase-3 activation. Instead, activation of these kinases seems to result from both a rapid cleavage of Wee1 (an inhibitory kinase of cdc2 and cdk2) and inactivation of anaphase-promoting complex (the specific system for cyclin degradation), in which CDC27 homolog is cleaved during apoptosis. Both Wee1 and CDC27 are shown to be substrates of the caspase-3-like protease. Although cdk activities are elevated during Fas-induced apoptosis in Jurkat cells, general activation of the mitotic processes does not occur. Our results do not support the idea that apoptosis is simply an aberrant mitosis but, instead, suggest that a subset of mitotic mechanisms plays an important role in apoptosis through elevated cdk activities.},
  langid = {english},
  pmcid = {PMC22635},
  pmid = {9618490},
  keywords = {Apc3 Subunit; Anaphase-Promoting Complex-Cyclosome,Apoptosis,Caspase 3,Caspases,CDC2 Protein Kinase,CDC2-CDC28 Kinases,Cell Cycle Proteins,Cyclin-Dependent Kinase 2,Cyclin-Dependent Kinases,Cysteine Endopeptidases,Enzyme Activation,fas Receptor,Humans,Jurkat Cells,Protein-Serine-Threonine Kinases,Signal Transduction},
  file = {/Users/eregan/Zotero/storage/6J7CAPTS/Zhou et al. - 1998 - Caspase-dependent activation of cyclin-dependent k.pdf;/Users/eregan/Zotero/storage/7C2VHMJT/Zhou et al. - 1998 - Caspase-dependent activation of cyclin-dependent k.pdf;/Users/eregan/Zotero/storage/URJEHQJT/Zhou et al. - 1998 - Caspase-dependent activation of cyclin-dependent k.pdf}
}

@article{yinSpatialOrganizationHippo2013,
  title = {Spatial {{Organization}} of {{Hippo Signaling}} at the {{Plasma Membrane Mediated}} by the {{Tumor Suppressor Merlin}}/{{NF2}}},
  author = {Yin, Feng and Yu, Jianzhong and Zheng, Yonggang and Chen, Qian and Zhang, Nailing and Pan, Duojia},
  year = {2013},
  month = sep,
  journal = {Cell},
  volume = {154},
  number = {6},
  pages = {1342--1355},
  issn = {00928674},
  doi = {10.1016/j.cell.2013.08.025},
  langid = {english},
  file = {/Users/eregan/Zotero/storage/T4WPFFPS/Yin et al. - 2013 - Spatial Organization of Hippo Signaling at the Pla.pdf}
}

@article{liMiR200CanRepress2014,
  title = {{{MiR-200}} Can Repress Breast Cancer Metastasis through {{ZEB1-independent}} but Moesin-Dependent Pathways},
  author = {Li, X. and Roslan, S. and Johnstone, C. N. and Wright, J. A. and Bracken, C. P. and Anderson, M. and Bert, A. G. and Selth, L. A. and Anderson, R. L. and Goodall, G. J. and Gregory, P. A. and {Khew-Goodall}, Y.},
  year = {2014},
  month = jul,
  journal = {Oncogene},
  volume = {33},
  number = {31},
  pages = {4077--4088},
  publisher = {{Nature Publishing Group}},
  issn = {1476-5594},
  doi = {10.1038/onc.2013.370},
  abstract = {The microRNA-200 (miR-200) family has a critical role in regulating epithelial\textendash mesenchymal transition and cancer cell invasion through inhibition of the E-cadherin transcriptional repressors ZEB1 and ZEB2. Recent studies have indicated that the miR-200 family may exert their effects at distinct stages in the metastatic process, with an overall effect of enhancing metastasis in a syngeneic mouse breast cancer model. We find in a xenograft orthotopic model of breast cancer metastasis that ectopic expression of members of the miR-200b/200c/429, but not the miR-141/200a, functional groups limits tumour cell invasion and metastasis. Despite modulation of the ZEB1-E-cadherin axis, restoration of ZEB1 in miR-200b-expressing cells was not able to alter metastatic potential suggesting that other targets contribute to this process. Instead, we found that miR-200b repressed several actin-associated genes, with the knockdown of the ezrin-radixin-moesin family member moesin alone phenocopying the repression of cell invasion by miR-200b. Moesin was verified to be directly targeted by miR-200b, and restoration of moesin in miR-200b-expressing cells was sufficient to alleviate metastatic repression. In breast cancer cell lines and patient samples, the expression of moesin significantly inversely correlated with miR-200 expression, and high levels of moesin were associated with poor relapse-free survival. These findings highlight the context-dependent effects of miR-200 in breast cancer metastasis and demonstrate the existence of a moesin-dependent pathway, distinct from the ZEB1-E-cadherin axis, through which miR-200 can regulate tumour cell plasticity and metastasis.},
  copyright = {2014 Macmillan Publishers Limited},
  langid = {english},
  keywords = {Breast cancer,Metastasis,miRNAs},
  file = {/Users/eregan/Zotero/storage/92LJ9G3W/onc2013370.html}
}

@incollection{bradshawEvolutionarySignificancePhenotypic1965,
  title = {Evolutionary {{Significance}} of {{Phenotypic Plasticity}} in {{Plants}}},
  booktitle = {Advances in {{Genetics}}},
  author = {Bradshaw, A. D.},
  editor = {Caspari, E. W. and Thoday, J. M.},
  year = {1965},
  month = jan,
  volume = {13},
  pages = {115--155},
  publisher = {{Academic Press}},
  doi = {10.1016/S0065-2660(08)60048-6},
  abstract = {This chapter focuses on evolutionary significance of phenotypic plasticity in plants. The expression of an individual genotype is modified by its environment. The amount by which it can be modified is termed its plasticity. This plasticity can be either morphological or physiological; these are interrelated. The plasticity of a character is related to the general pattern of its development, and apart from this, that plasticity is a general property of the whole genotype. Plasticity of a character appears to be specific for that character, specific in relation to particular environmental influences, specific in direction, under genetic control not necessarily related to heterozygosity, and able to be radically altered by selection. Because plants are static organisms, plasticity is of marked adaptive value in a great number of situations. Examples of all these situations in plant species are discussed. They indicate that adaptation by plasticity is a widespread and important phenomenon in plants and has evolved differently in different species. The mechanisms involved in plasticity are varied. At one extreme, the character shows a continuous range of modification dependent on the intensity of the environmental stimulus. At the other, the character shows only two discrete modifications. The stimulus causing these modifications may be direct or indirect. The mechanisms found can be related to the particular environmental situation involved.},
  file = {/Users/eregan/Zotero/storage/KCZ8IE2K/S0065266008600486.html}
}

@article{Katsuno:2009di,
  title = {Cyclin {{A-Cdk1}} Regulates the Origin Firing Program in Mammalian Cells.},
  author = {Katsuno, Yuko and Suzuki, Ayumi and Sugimura, Kazuto and Okumura, Katsuzumi and Zineldeen, Doaa H and Shimada, Midori and Niida, Hiroyuki and Mizuno, Takeshi and Hanaoka, Fumio and Nakanishi, Makoto},
  year = {2009},
  month = mar,
  journal = {Proceedings of the National Academy of Sciences},
  volume = {106},
  number = {9},
  pages = {3184--3189}
}

@article{Li:1998vb,
  title = {Cleavage of {{BID}} by Caspase 8 Mediates the Mitochondrial Damage in the {{Fas}} Pathway of Apoptosis.},
  author = {Li, H and Zhu, H and Xu, C J and Yuan, J},
  year = {1998},
  month = aug,
  journal = {Cell},
  volume = {94},
  number = {4},
  pages = {491--501}
}

@article{ahnZEB1DrivesPrometastatic2012,
  title = {{{ZEB1}} Drives Prometastatic Actin Cytoskeletal Remodeling by Downregulating {{miR-34a}} Expression},
  author = {Ahn, Young-Ho and Gibbons, Don L. and Chakravarti, Deepavali and Creighton, Chad J. and Rizvi, Zain H. and Adams, Henry P. and Pertsemlidis, Alexander and Gregory, Philip A. and Wright, Josephine A. and Goodall, Gregory J. and Flores, Elsa R. and Kurie, Jonathan M.},
  year = {2012},
  month = sep,
  journal = {The Journal of Clinical Investigation},
  volume = {122},
  number = {9},
  pages = {3170--3183},
  issn = {1558-8238},
  doi = {10.1172/JCI63608},
  abstract = {Metastatic cancer is extremely difficult to treat, and the presence of metastases greatly reduces a cancer patient's likelihood of long-term survival. The ZEB1 transcriptional repressor promotes metastasis through downregulation of microRNAs (miRs) that are strong inducers of epithelial differentiation and inhibitors of stem cell factors. Given that each miR can target multiple genes with diverse functions, we posited that the prometastatic network controlled by ZEB1 extends beyond these processes. We tested this hypothesis using a mouse model of human lung adenocarcinoma metastasis driven by ZEB1, human lung carcinoma cells, and human breast carcinoma cells. Transcriptional profiling studies revealed that ZEB1 controls the expression of numerous oncogenic and tumor-suppressive miRs, including miR-34a. Ectopic expression of miR-34a decreased tumor cell invasion and metastasis, inhibited the formation of promigratory cytoskeletal structures, suppressed activation of the RHO GTPase family, and regulated a gene expression signature enriched in cytoskeletal functions and predictive of outcome in human lung adenocarcinomas. We identified several miR-34a target genes, including Arhgap1, which encodes a RHO GTPase activating protein that was required for tumor cell invasion. These findings demonstrate that ZEB1 drives prometastatic actin cytoskeletal remodeling by downregulating miR-34a expression and provide a compelling rationale to develop miR-34a as a therapeutic agent in lung cancer patients.},
  langid = {english},
  pmcid = {PMC3428095},
  pmid = {22850877},
  keywords = {Actin Cytoskeleton,Adenocarcinoma,Animals,Cell Line; Tumor,Cell Movement,Cell Proliferation,Cell Separation,Cells; Cultured,Down-Regulation,Doxycycline,Epithelial-Mesenchymal Transition,Gene Expression Regulation; Neoplastic,Genes; Reporter,Homeodomain Proteins,Humans,Luciferases,Lung Neoplasms,Mice,Mice; 129 Strain,MicroRNAs,Neoplasm Transplantation,Oligonucleotide Array Sequence Analysis,Promoter Regions; Genetic,rho GTP-Binding Proteins,Signal Transduction,Statistics; Nonparametric,Transcription Factors,Transcriptome,Transforming Growth Factor beta,Tumor Suppressor Proteins,Zinc Finger E-box-Binding Homeobox 1}
}

@article{alvarezForkheadTranscriptionFactors2001,
  title = {Forkhead Transcription Factors Contribute to Execution of the Mitotic Programme in Mammals},
  author = {Alvarez, B. and {Mart{\'i}nez-A}, C. and Burgering, B. M. and Carrera, A. C.},
  year = {2001},
  month = oct,
  journal = {Nature},
  volume = {413},
  number = {6857},
  pages = {744--747},
  issn = {0028-0836},
  doi = {10.1038/35099574},
  abstract = {Cell cycle progression is a process that is tightly controlled by internal and external signals. Environmental cues, such as those provided by growth factors, activate early signals that promote cell cycle entry. Cells that have progressed past the restriction point become independent of growth factors, and cell cycle progression is then controlled endogenously. The phosphatidylinositol 3OH kinase (PI(3)K)/protein kinase B (PKB) pathway must be activated in G1 to inactivate forkhead transcription factors (FKH-TFs) and allow cell cycle entry. Here we show that subsequent attenuation of the PI(3)K/PKB pathway is required to allow transcriptional activation of FKH-TF in G2. FKH-TF activity in G2 controls mammalian cell cycle termination, as interference with FKH transcriptional activation by disrupting PI(3)K/PKB downregulation, or by expressing a transcriptionally inactive FKH mutant, induces cell accumulation in G2/M, defective cytokinesis, and delayed transition from M to G1 of the cell cycle. We demonstrate that FKH-TFs regulate expression of mitotic genes such as cyclin B and polo-like kinase (Plk). Our results support the important role of forkhead in the control of mammalian cell cycle completion, and suggest that efficient execution of the mitotic programme depends on downregulation of PI(3)K/PKB and consequent induction of FKH transcriptional activity.},
  langid = {english},
  pmid = {11607034},
  keywords = {3T3 Cells,Animals,Cell Cycle Proteins,Cyclin B,DNA-Binding Proteins,Endoplasmic Reticulum,Forkhead Box Protein O1,Forkhead Transcription Factors,G2 Phase,Gene Expression Regulation,Genes; cdc,Humans,Mice,Mitosis,Nuclear Proteins,Phosphatidylinositol 3-Kinases,Phosphorylation,Protein Kinases,Protein-Serine-Threonine Kinases,Proto-Oncogene Proteins,Proto-Oncogene Proteins c-akt,Signal Transduction,Transcription Factors,Transcription; Genetic}
}

@article{dedonatisProliferationMigrationPlateletderived2008,
  title = {Proliferation versus Migration in Platelet-Derived Growth Factor Signaling: The Key Role of Endocytosis},
  shorttitle = {Proliferation versus Migration in Platelet-Derived Growth Factor Signaling},
  author = {De Donatis, Alina and Comito, Giusy and Buricchi, Francesca and Vinci, Maria C. and Parenti, Astrid and Caselli, Anna and Camici, Guido and Manao, Giampaolo and Ramponi, Giampietro and Cirri, Paolo},
  year = {2008},
  month = jul,
  journal = {The Journal of Biological Chemistry},
  volume = {283},
  number = {29},
  pages = {19948--19956},
  issn = {0021-9258},
  doi = {10.1074/jbc.M709428200},
  abstract = {It is common knowledge that platelet-derived growth factor (PDGF) is a critical regulator of mesenchymal cell migration and proliferation. Nevertheless, these two cellular responses are mutually exclusive. To solve this apparent contradiction, we studied the behavior of NIH3T3 fibroblasts in response to increasing concentrations of PDGF. We found that there is strong cell proliferation induction only with PDGF concentrations {$>$}5 ng/ml, whereas the cell migration response arises starting from 1 ng/ml and is negligible at higher PDGF concentrations. According to these phenotypic evidences, our data indicate that cells display a differential activation of the main signaling pathways in response to PDGF as a function of the stimulation dose. At low PDGF concentrations, there is maximal activation of signaling pathways linked to cytoskeleton rearrangement needed for cell motility, whereas high PDGF concentrations activate pathways linked to mitogenesis induction. Our results suggest a mechanism by which cells switch from a migrating to a proliferating phenotype sensing the increasing gradient of PDGF. In addition, we propose that the cell decision to proliferate or migrate relies on different endocytotic routes of the PDGF receptor in response to different PDGF concentrations.},
  langid = {english},
  pmid = {18499659},
  keywords = {Animals,Cell Movement,Cell Proliferation,Endocytosis,Extracellular Signal-Regulated MAP Kinases,Mice,NIH 3T3 Cells,Phenotype,Phosphorylation,Platelet-Derived Growth Factor,rac1 GTP-Binding Protein,Receptors; Platelet-Derived Growth Factor,Signal Transduction}
}

@article{zhengGlycogenSynthaseKinase32013,
  title = {Glycogen Synthase Kinase-3 Beta Regulates {{Snail}} and {$\beta$}-Catenin Expression during {{Fas-induced}} Epithelial-Mesenchymal Transition in Gastrointestinal Cancer},
  author = {Zheng, Haoxuan and Li, Wenjing and Wang, Yadong and Liu, Zhizhong and Cai, Yidong and Xie, Tingting and Shi, Meng and Wang, Zhiqing and Jiang, Bo},
  year = {2013},
  month = aug,
  journal = {European Journal of Cancer (Oxford, England: 1990)},
  volume = {49},
  number = {12},
  pages = {2734--2746},
  issn = {1879-0852},
  doi = {10.1016/j.ejca.2013.03.014},
  abstract = {Fas signalling has been shown to induce the epithelial-mesenchymal transition (EMT) to promote gastrointestinal (GI) cancer metastasis, but its mechanism of action is still unknown. The effects of Fas-ligand (FasL) treatment and inhibition of Fas signalling on GI cancer cells were tested using invasion assay, immunofluorescence, immunoblot, Reverse Transcription Polymerase Chain Reaction (RT-PCR), quantitative Real-time PCR (qRT-PCR), immunoprecipitation and luciferase reporter assay. Immunohistochemistry was used to analyse the EMT-associated molecules in GI cancer specimens. FasL treatment inhibited E-cadherin transcription by upregulation of Snail in GI cancer cells. The nuclear expression and transcriptional activity of Snail and {$\beta$}-catenin were increased by inhibitory phosphorylation of glycogen synthase kinase-3 beta (GSK-3{$\beta$}) at Ser9 by FasL-induced extracellular signal-regulated kinase (ERK)/mitogen-activated protein kinase (MAPK) signalling. Snail associated with {$\beta$}-catenin in the nucleus and, thus, increased {$\beta$}-catenin transcriptional activity. Evaluation of human GI cancer specimens showed that the expression of FasL, phospho-GSK-3{$\beta$}, Snail and {$\beta$}-catenin increase during GI cancer progression. An EMT phenotype was shown to correlate with an advanced cancer stage, and a non-EMT phenotype significantly correlated with a better prognosis. Collectively, these data indicate that GSK-3{$\beta$} regulates Snail and {$\beta$}-catenin expression during Fas-induced EMT in gastrointestinal cancer.},
  langid = {english},
  pmid = {23582741},
  keywords = {beta Catenin,Cell Line; Tumor,Epithelial-Mesenchymal Transition,Epithelial–mesenchymal transition,Fas Ligand Protein,fas Receptor,Fas signalling,Female,Gastrointestinal cancer,Gastrointestinal Neoplasms,Gene Expression Regulation; Neoplastic,Glycogen Synthase Kinase 3,Glycogen Synthase Kinase 3 beta,GSK-3β,Humans,Immunoblotting,Immunohistochemistry,Kaplan-Meier Estimate,Male,Metastasis,Middle Aged,Mitogen-Activated Protein Kinases,Models; Genetic,Phosphorylation,Reverse Transcriptase Polymerase Chain Reaction,RNA Interference,Signal Transduction,Snail Family Transcription Factors,Transcription Factors}
}

@article{blakeNoiseEukaryoticGene2003,
  title = {Noise in Eukaryotic Gene Expression},
  author = {Blake, William J. and KAErn, Mads and Cantor, Charles R. and Collins, J. J.},
  year = {2003},
  month = apr,
  journal = {Nature},
  volume = {422},
  number = {6932},
  pages = {633--637},
  issn = {0028-0836},
  doi = {10.1038/nature01546},
  abstract = {Transcription in eukaryotic cells has been described as quantal, with pulses of messenger RNA produced in a probabilistic manner. This description reflects the inherently stochastic nature of gene expression, known to be a major factor in the heterogeneous response of individual cells within a clonal population to an inducing stimulus. Here we show in Saccharomyces cerevisiae that stochasticity (noise) arising from transcription contributes significantly to the level of heterogeneity within a eukaryotic clonal population, in contrast to observations in prokaryotes, and that such noise can be modulated at the translational level. We use a stochastic model of transcription initiation specific to eukaryotes to show that pulsatile mRNA production, through reinitiation, is crucial for the dependence of noise on transcriptional efficiency, highlighting a key difference between eukaryotic and prokaryotic sources of noise. Furthermore, we explore the propagation of noise in a gene cascade network and demonstrate experimentally that increased noise in the transcription of a regulatory protein leads to increased cell-cell variability in the target gene output, resulting in prolonged bistable expression states. This result has implications for the role of noise in phenotypic variation and cellular differentiation.},
  langid = {english},
  pmid = {12687005},
  keywords = {Cell Differentiation,Eukaryotic Cells,Gene Expression Regulation; Fungal,Genes; Fungal,Models; Genetic,Phenotype,Promoter Regions; Genetic,Protein Biosynthesis,RNA; Fungal,RNA; Messenger,Saccharomyces cerevisiae,Stochastic Processes,Transcription; Genetic}
}

@article{albeckModelingSnapactionVariabledelay2008,
  title = {Modeling a Snap-Action, Variable-Delay Switch Controlling Extrinsic Cell Death},
  author = {Albeck, John G. and Burke, John M. and Spencer, Sabrina L. and Lauffenburger, Douglas A. and Sorger, Peter K.},
  year = {2008},
  month = dec,
  journal = {PLoS biology},
  volume = {6},
  number = {12},
  pages = {2831--2852},
  issn = {1545-7885},
  doi = {10.1371/journal.pbio.0060299},
  abstract = {When exposed to tumor necrosis factor (TNF) or TNF-related apoptosis-inducing ligand (TRAIL), a closely related death ligand and investigational therapeutic, cells enter a protracted period of variable duration in which only upstream initiator caspases are active. A subsequent and sudden transition marks activation of the downstream effector caspases that rapidly dismantle the cell. Thus, extrinsic apoptosis is controlled by an unusual variable-delay, snap-action switch that enforces an unambiguous choice between life and death. To understand how the extrinsic apoptosis switch functions in quantitative terms, we constructed a mathematical model based on a mass-action representation of known reaction pathways. The model was trained against experimental data obtained by live-cell imaging, flow cytometry, and immunoblotting of cells perturbed by protein depletion and overexpression. The trained model accurately reproduces the behavior of normal and perturbed cells exposed to TRAIL, making it possible to study switching mechanisms in detail. Model analysis shows, and experiments confirm, that the duration of the delay prior to effector caspase activation is determined by initiator caspase-8 activity and the rates of other reactions lying immediately downstream of the TRAIL receptor. Sudden activation of effector caspases is achieved downstream by reactions involved in permeabilization of the mitochondrial membrane and relocalization of proteins such as Smac. We find that the pattern of interactions among Bcl-2 family members, the partitioning of Smac from its binding partner XIAP, and the mechanics of pore assembly are all critical for snap-action control.},
  langid = {english},
  pmcid = {PMC2592357},
  pmid = {19053173},
  keywords = {Apoptosis,Apoptosomes,Caspase 3,Caspase 8,Caspase 9,Caspases,Computer Simulation,Enzyme Activation,Feedback; Physiological,HeLa Cells,Humans,Mitochondrial Membranes,Models; Biological,Permeability,Signal Transduction,TNF-Related Apoptosis-Inducing Ligand,Tumor Necrosis Factor-alpha},
  file = {/Users/eregan/Zotero/storage/3YVW75D6/Albeck et al. - 2008 - Modeling a snap-action, variable-delay switch cont.pdf;/Users/eregan/Zotero/storage/3YYAJHK6/Albeck et al. - 2008 - Modeling a snap-action, variable-delay switch cont.pdf}
}

@article{listovskySequestrationCDH1MAD2L22013,
  title = {Sequestration of {{CDH1}} by {{MAD2L2}} Prevents Premature {{APC}}/{{C}} Activation Prior to Anaphase Onset},
  author = {Listovsky, Tamar and Sale, Julian E.},
  year = {2013},
  month = oct,
  journal = {The Journal of Cell Biology},
  volume = {203},
  number = {1},
  pages = {87--100},
  issn = {1540-8140},
  doi = {10.1083/jcb.201302060},
  abstract = {The switch from activation of the anaphase-promoting complex/cyclosome (APC/C) by CDC20 to CDH1 during anaphase is crucial for accurate mitosis. APC/C(CDC20) ubiquitinates a limited set of substrates for subsequent degradation, including Cyclin B1 and Securin, whereas APC/C(CDH1) has a broader specificity. This switch depends on dephosphorylation of CDH1 and the APC/C, and on the degradation of CDC20. Here we show, in human cells, that the APC/C inhibitor MAD2L2 also contributes to ensuring the sequential activation of the APC/C by CDC20 and CDH1. In prometaphase, MAD2L2 sequestered free CDH1 away from the APC/C. At the onset of anaphase, MAD2L2 was rapidly degraded by APC/C(CDC20), releasing CDH1 to activate the dephosphorylated APC/C. Loss of MAD2L2 led to premature association of CDH1 with the APC/C, early destruction of APC/C(CDH1) substrates, and accelerated mitosis with frequent mitotic aberrations. Thus, MAD2L2 helps to ensure a robustly bistable switch between APC/C(CDC20) and APC/C(CDH1) during the metaphase-to-anaphase transition, thereby contributing to mitotic fidelity.},
  langid = {english},
  pmcid = {PMC3798251},
  pmid = {24100295},
  keywords = {Anaphase,Anaphase-Promoting Complex-Cyclosome,Antigens; CD,Cadherins,Cdc20 Proteins,Cell Line; Tumor,Humans,Mad2 Proteins,Mitosis,Phosphorylation,Prometaphase,Proteolysis,RNA Interference,Signal Transduction,Time Factors,Transfection,Ubiquitination},
  file = {/Users/eregan/Zotero/storage/VVLZTR32/Listovsky and Sale - 2013 - Sequestration of CDH1 by MAD2L2 prevents premature.pdf;/Users/eregan/Zotero/storage/YG9J53YA/Listovsky and Sale - 2013 - Sequestration of CDH1 by MAD2L2 prevents premature.pdf}
}

@article{kudofabioa.VenousIdentityLost2007,
  title = {Venous {{Identity Is Lost}} but {{Arterial Identity Is Not Gained During Vein Graft Adaptation}}},
  author = {{Kudo Fabio A.} and {Muto Akihito} and {Maloney Stephen P.} and {Pimiento Jose M.} and {Bergaya Sonia} and {Fitzgerald Tamara N.} and {Westvik Tormod S.} and {Frattini Jared C.} and {Breuer Christopher K.} and {Cha Charles H.} and {Nishibe Toshiya} and {Tellides George} and {Sessa William C.} and {Dardik Alan}},
  year = {2007},
  month = jul,
  journal = {Arteriosclerosis, Thrombosis, and Vascular Biology},
  volume = {27},
  number = {7},
  pages = {1562--1571},
  doi = {10.1161/ATVBAHA.107.143032},
  abstract = {Objectives\textemdash{} Ephrin ligands and Eph receptors are signaling molecules that are differentially expressed on arteries and veins during development. We examined whether Eph-B4, a venous marker, and Ephrin-B2, an arterial marker, are regulated during vein graft adaptation in humans and aged rats.Methods and Results\textemdash{} Eph-B4 transcripts and immunodetectable protein are downregulated in endothelial and smooth muscle cells of patent vein grafts in both humans and in aged rats, whereas Ephrin-B2 transcripts and protein are not strongly induced. Other markers of arterial identity, including dll4 and notch-4, are also not induced during vein graft adaptation in aged rats. Because VEGF-A is upstream of the Ephrin\textendash Eph pathway, and expression of VEGF-A is induced only at early time points after exposure of the vein to the arterial environment, we inhibited VEGF-A in vein grafts using an siRNA-based approach. Vein grafts treated with siRNA directed against VEGF-A demonstrated a thicker intima-media containing {$\alpha$}-actin, consistent with arterialization, but did not contain Eph-B4 or Ephrin-B2.Conclusions\textemdash{} Venous identity is preserved in the veins of aged animals, but is lost during adaptation to the arterial circulation; arterial markers are not induced. Markers of vessel identity are plastic in adults and their selective regulation may mediate vein graft adaptation to the arterial environment in aged animals and humans.},
  file = {/Users/eregan/Zotero/storage/CSDRZJ5A/Kudo Fabio A. et al. - 2007 - Venous Identity Is Lost but Arterial Identity Is N.pdf;/Users/eregan/Zotero/storage/QVWG2AEZ/ATVBAHA.107.html}
}

@article{Li:2010gq,
  title = {Decision Making of the P53 Network: {{Death}} by Integration},
  author = {Li, Zhiyuan and Ni, Ming and Li, Jikun and Zhang, Yuping and Ouyang, Qi and Tang, Chao},
  year = {2010},
  month = dec,
  journal = {Journal of Theoretical Biology},
  volume = {271},
  number = {1},
  pages = {-211}
}

@article{leungRoleMycFacilitating2008,
  title = {A Role for {{Myc}} in Facilitating Transcription Activation by {{E2F1}}},
  author = {Leung, JY and Ehmann, GL and Giangrande, PH and Nevins, JR},
  year = {2008},
  journal = {Oncogene},
  volume = {27},
  number = {30},
  pages = {4172--4179},
  publisher = {{Nature Publishing Group}}
}

@article{gervaisCleavageCDKInhibitor1998,
  title = {Cleavage of {{CDK}} Inhibitor P21({{Cip1}}/{{Waf1}}) by Caspases Is an Early Event during {{DNA}} Damage-Induced Apoptosis},
  author = {Gervais, J. L. and Seth, P. and Zhang, H.},
  year = {1998},
  month = jul,
  journal = {The Journal of Biological Chemistry},
  volume = {273},
  number = {30},
  pages = {19207--19212},
  issn = {0021-9258},
  doi = {10.1074/jbc.273.30.19207},
  abstract = {Activation of the p53-mediated DNA damage response induces either G1 cell cycle arrest or apoptosis. The G1 cell cycle arrest is in part caused by the p53-dependent transcriptional activation of the CDK inhibitor, p21(Cip1/Waf1). We report here that human p21 protein is rapidly induced but selectively cleaved during the apoptotic response to gamma-irradiation. Such an event occurred early, well before the morphological appearance of apoptosis. Ectopical expression of p53 in tumor cells alone could induce p21 expression, followed by p21 cleavage and apoptosis. The cleavage of p21 could be reproduced in extracts prepared from irradiated cells or by recombinant caspase-3, suggesting that a caspase-like activity is responsible for this cleavage. p21 binds independently to both CDK2 and proliferation cell nuclear antigen (PCNA). Our studies indicated that p21 cleavage by the caspase-like activity specifically abolished its interaction with PCNA, suggesting that p21 cleavage may interfere with normal PCNA-dependent repair. Our data suggest that p21 may serve as a critical checkpoint regulator for both cell cycle arrest and apoptosis during the p53-mediated DNA damage response. Manipulation of the checkpoint regulators involved in cell cycle arrest and apoptosis may thus provide a novel strategy to cancer therapy.},
  langid = {english},
  pmid = {9668108},
  keywords = {Apoptosis,Caspase 3,Caspases,CDC2-CDC28 Kinases,Cyclin A,Cyclin-Dependent Kinase 2,Cyclin-Dependent Kinase Inhibitor p21,Cyclin-Dependent Kinases,Cyclins,Cysteine Endopeptidases,DNA Damage,Humans,Molecular Weight,Peptide Fragments,Proliferating Cell Nuclear Antigen,Protein-Serine-Threonine Kinases,Tumor Cells; Cultured,Tumor Suppressor Protein p53},
  file = {/Users/eregan/Zotero/storage/BUM3PBVK/Gervais et al. - 1998 - Cleavage of CDK inhibitor p21(Cip1Waf1) by caspas.pdf;/Users/eregan/Zotero/storage/E2Y8HF2B/Gervais et al. - 1998 - Cleavage of CDK inhibitor p21(Cip1Waf1) by caspas.pdf;/Users/eregan/Zotero/storage/M39CG8K4/Gervais et al. - 1998 - Cleavage of CDK inhibitor p21(Cip1Waf1) by caspas.pdf}
}

@article{Mai:2009p1447,
  title = {Boolean Network-Based Analysis of the Apoptosis Network: Irreversible Apoptosis and Stable Surviving},
  author = {Mai, Zhongxing and Liu, Haiyan},
  year = {2009},
  month = aug,
  journal = {Journal of Theoretical Biology},
  volume = {259},
  number = {4},
  pages = {760--769},
  doi = {10.1016/j.jtbi.2009.04.024},
  affiliation = {School of Life Sciences and Hefei National Laboratory for Physical Sciences at the Microscale, University of Science and Technology of China, Hefei, Anhui 230027, PR China.},
  date-added = {2010-09-04T19:04:43GMT},
  date-modified = {2014-05-01T21:15:33GMT},
  langid = {english},
  pmid = {19422837},
  rating = {0},
  read = {Yes}
}

@article{kelly1983cell,
  title = {Cell-Specific Regulation of the c-Myc Gene by Lymphocyte Mitogens and Platelet-Derived Growth Factor},
  author = {Kelly, Kathleen and Cochran, Brent H and Stiles, Charles D and Leder, Philip},
  year = {1983},
  journal = {Cell},
  volume = {35},
  number = {3},
  pages = {603--610},
  publisher = {{Elsevier}}
}

@article{Hoffmann:1994wk,
  title = {Activation of the Phosphatase Activity of Human {{cdc25A}} by a Cdk2-Cyclin {{E}} Dependent Phosphorylation at the {{G1}}/{{S}} Transition.},
  author = {Hoffmann, I and Draetta, G and Karsenti, E},
  year = {1994},
  month = sep,
  journal = {EMBO J},
  volume = {13},
  number = {18},
  pages = {4302--4310}
}

@article{uptonCaspase2CleavageBID2008,
  title = {Caspase-2 Cleavage of {{BID}} Is a Critical Apoptotic Signal Downstream of Endoplasmic Reticulum Stress},
  author = {Upton, John-Paul and Austgen, Kathryn and Nishino, Mari and Coakley, Kristen M. and Hagen, Andrew and Han, Dan and Papa, Feroz R. and Oakes, Scott A.},
  year = {2008},
  month = jun,
  journal = {Molecular and Cellular Biology},
  volume = {28},
  number = {12},
  pages = {3943--3951},
  issn = {1098-5549},
  doi = {10.1128/MCB.00013-08},
  abstract = {The accumulation of misfolded proteins stresses the endoplasmic reticulum (ER) and triggers cell death through activation of the multidomain proapoptotic BCL-2 proteins BAX and BAK at the outer mitochondrial membrane. The signaling events that connect ER stress with the mitochondrial apoptotic machinery remain unclear, despite evidence that deregulation of this pathway contributes to cell loss in many human degenerative diseases. In order to "trap" and identify the apoptotic signals upstream of mitochondrial permeabilization, we challenged Bax-/- Bak-/- mouse embryonic fibroblasts with pharmacological inducers of ER stress. We found that ER stress induces proteolytic activation of the BH3-only protein BID as a critical apoptotic switch. Moreover, we identified caspase-2 as the premitochondrial protease that cleaves BID in response to ER stress and showed that resistance to ER stress-induced apoptosis can be conferred by inhibiting caspase-2 activity. Our work defines a novel signaling pathway that couples the ER and mitochondria and establishes a principal apoptotic effector downstream of ER stress.},
  langid = {english},
  pmcid = {PMC2423129},
  pmid = {18426910},
  keywords = {Animals,Apoptosis,bcl-2 Homologous Antagonist-Killer Protein,bcl-2-Associated X Protein,BH3 Interacting Domain Death Agonist Protein,Caspase 2,DNA-Binding Proteins,Endoplasmic Reticulum,Fibroblasts,Gene Expression Regulation; Enzymologic,Mice,Mice; Transgenic,Mitochondria,Models; Biological,Regulatory Factor X Transcription Factors,Signal Transduction,Transcription Factors},
  file = {/Users/eregan/Zotero/storage/I93MSHKI/Upton et al. - 2008 - Caspase-2 cleavage of BID is a critical apoptotic .pdf;/Users/eregan/Zotero/storage/K366LRG6/Upton et al. - 2008 - Caspase-2 cleavage of BID is a critical apoptotic .pdf;/Users/eregan/Zotero/storage/S49PNCP7/Upton et al. - 2008 - Caspase-2 cleavage of BID is a critical apoptotic .pdf}
}

@article{mediciSnailSlugPromote2008,
  title = {Snail and {{Slug}} Promote Epithelial-Mesenchymal Transition through Beta-Catenin-{{T-cell}} Factor-4-Dependent Expression of Transforming Growth Factor-Beta3},
  author = {Medici, Damian and Hay, Elizabeth D. and Olsen, Bjorn R.},
  year = {2008},
  month = nov,
  journal = {Molecular Biology of the Cell},
  volume = {19},
  number = {11},
  pages = {4875--4887},
  issn = {1939-4586},
  doi = {10.1091/mbc.e08-05-0506},
  abstract = {Members of the Snail family of transcription factors have been shown to induce epithelial-mesenchymal transition (EMT), a fundamental mechanism of embryogenesis and progressive disease. Here, we show that Snail and Slug promote formation of beta-catenin-T-cell factor (TCF)-4 transcription complexes that bind to the promoter of the TGF-beta3 gene to increase its transcription. Subsequent transforming growth factor (TGF)-beta3 signaling increases LEF-1 gene expression causing formation of beta-catenin-lymphoid enhancer factor (LEF)-1 complexes that initiate EMT. TGF-beta1 or TGF-beta2 stimulates this signaling mechanism by up-regulating synthesis of Snail and Slug. TGF-beta1- and TGF-beta2-induced EMT were found to be TGF-beta3 dependent, establishing essential roles for multiple TGF-beta isoforms. Finally, we determined that beta-catenin-LEF-1 complexes can promote EMT without upstream signaling pathways. These findings provide evidence for a unified signaling mechanism driven by convergence of multiple TGF-beta and TCF signaling molecules that confers loss of cell-cell adhesion and acquisition of the mesenchymal phenotype.},
  langid = {english},
  pmcid = {PMC2575183},
  pmid = {18799618},
  keywords = {Animals,beta Catenin,Cell Line,Dogs,Epithelium,Humans,Lymphoid Enhancer-Binding Factor 1,Mesoderm,Signal Transduction,Snail Family Transcription Factors,TCF Transcription Factors,Transcription Factor 7-Like 2 Protein,Transcription Factors,Transcription; Genetic,Transforming Growth Factor beta1,Transforming Growth Factor beta2,Transforming Growth Factor beta3,Up-Regulation}
}

@article{chenDefectiveRepressionCmyc2001,
  title = {Defective Repression of C-Myc in Breast Cancer Cells: {{A}} Loss at the Core of the Transforming Growth Factor Beta Growth Arrest Program},
  shorttitle = {Defective Repression of C-Myc in Breast Cancer Cells},
  author = {Chen, C. R. and Kang, Y. and Massagu{\'e}, J.},
  year = {2001},
  month = jan,
  journal = {Proceedings of the National Academy of Sciences of the United States of America},
  volume = {98},
  number = {3},
  pages = {992--999},
  issn = {0027-8424},
  doi = {10.1073/pnas.98.3.992},
  abstract = {Loss of growth inhibitory responses to the cytokine transforming growth factor beta (TGF-beta) in cancer cells may result from mutational inactivation of TGF-beta receptors or their signal transducers, the Smad transcription factors. In breast cancer, however, loss of TGF-beta growth inhibition often occurs without a loss of these signaling components. A genome-wide analysis of rapid TGF-beta gene responses in MCF-10A human mammary epithelial cells and MDA-MB-231 breast cancer cells shows that c-myc repression, a response that is key to the TGF-beta program of cell cycle arrest, is selectively lost in the cancer cell line. Transformation of MCF-10A cells with c-Ha-ras and c-erbB2 oncogenes also led to a selective loss of c-myc repression and cell cycle arrest response. TGF-beta stimulation of epithelial cells rapidly induces the formation of a Smad complex that specifically recognizes a TGF-beta inhibitory element in the c-myc promoter. Formation of this complex is deficient in the oncogenically transformed breast cells. These results suggest that a Smad complex that specifically mediates c-myc repression is a target of oncogenic signals in breast cancer.},
  langid = {english},
  pmcid = {PMC14697},
  pmid = {11158583},
  keywords = {Base Sequence,Breast,Breast Neoplasms,Cell Cycle,Epithelial Cells,Female,Gene Expression Regulation,Gene Expression Regulation; Neoplastic,Genes; myc,Humans,Molecular Sequence Data,Proto-Oncogene Proteins c-myc,Transcription; Genetic,Transforming Growth Factor beta,Tumor Cells; Cultured}
}

@article{weissSynergisticInductionApoptosis2016,
  title = {Synergistic Induction of Apoptosis by a Polo-like Kinase 1 Inhibitor and Microtubule-Interfering Drugs in {{Ewing}} Sarcoma Cells},
  author = {Wei{\ss}, Lilly Magdalena and Hugle, Manuela and Romero, Sarah and Fulda, Simone},
  year = {2016},
  month = jan,
  journal = {International Journal of Cancer},
  volume = {138},
  number = {2},
  pages = {497--506},
  issn = {1097-0215},
  doi = {10.1002/ijc.29725},
  abstract = {Since polo-like kinase 1 (PLK1) is highly expressed in Ewing sarcoma (ES), we evaluated the therapeutic potential of the PLK1 inhibitor BI 6727. Here, we identify a synergistic induction of apoptosis by BI 6727 and several microtubule-interfering drugs in ES cells, including vincristine (VCR), vinblastine (VBL), vinorelbine (VNR) and eribulin. Synergistic drug interaction is confirmed by calculation of combination index (CI). Also, BI 6727 and VCR act in concert to reduce long-term clonogenic survival. Mechanistically, BI 6727/VCR co-treatment cooperates to trigger mitotic arrest, phosphorylation of BCL-2 and BCL-XL and downregulation of MCL-1. This inactivation of anti-apoptotic BCL-2 family proteins in turn promotes activation of BAX and BAK, activation of caspase-9 and -3 and caspase-dependent apoptosis. Overexpression of BCL-2 or simultaneous knockdown of BAX and BAK significantly rescue BI 6727/VCR-induced apoptosis, indicating that engagement of the mitochondrial pathway is critical for BI 6727/VCR-mediated apoptosis. The clinical relevance of PLK1 inhibitor-based combination therapies is underscored by the fact that BI 6727 is currently evaluated in phase I clinical trials in childhood cancer. In conclusion, PLK1 inhibitors such as BI 6727 may provide a new strategy to chemosensitize ES.},
  langid = {english},
  pmid = {26260582},
  keywords = {Antineoplastic Combined Chemotherapy Protocols,apoptosis,Apoptosis,BCL-2 proteins,Blotting; Western,Bone Neoplasms,Cell Cycle Proteins,Cell Line; Tumor,Drug Synergism,Ewing sarcoma,Humans,PLK1,Protein-Serine-Threonine Kinases,Proto-Oncogene Proteins,Pteridines,RNA Interference,Sarcoma; Ewing,Tubulin Modulators}
}

@article{rameshTransformingGrowthFactor2009,
  title = {Transforming Growth Factor Beta ({{TGFbeta}})-Induced Apoptosis: The Rise \& Fall of {{Bim}}},
  shorttitle = {Transforming Growth Factor Beta ({{TGFbeta}})-Induced Apoptosis},
  author = {Ramesh, Sneha and Wildey, Gary M. and Howe, Philip H.},
  year = {2009},
  month = jan,
  journal = {Cell Cycle (Georgetown, Tex.)},
  volume = {8},
  number = {1},
  pages = {11--17},
  issn = {1551-4005},
  doi = {10.4161/cc.8.1.7291},
  abstract = {Transforming growth factor beta (TGFbeta) regulates essential cellular functions such as cellular proliferation, differentiation and apoptosis. Multiple apoptotic mediators and signaling pathways have been implicated in TGFbeta-induced apoptosis. Bim, a BH3-only protein, is critical for apoptosis in a variety of cell types. In resting cells, BimEL expression levels, the major and most abundant isoform, are controlled by Erk1/2-mediated phosphorylation, which targets BimEL for ubiquitination and degradation. We previously reported that TGFbeta induces the expression of the pro-apoptotic protein Bim through a Smad3-dependent mechanism to induce cell death in B-lymphocytes. A number of studies have shown TGFbeta to cause transcriptional induction of Bim in many cell types. Recently, we demonstrated that, in addition to its transcriptional effects on Bim, TGFbeta induces a MAPK phosphatase (MKP), MKP2/DUSP4, to rapidly increase BimEL levels by inactivation of Erk1/2, resulting in dephosphorylation and escape of BimEL from ubiquitin-mediated degradation. Our findings are of importance not only in the context that we implicate TGFbeta to increase BimEL levels through both an immediate post-translational regulatory mechanism and a long-term effect through transcriptional induction, but also in the context of implicating MKPs as regulatory players in apoptosis. Here we summarize these recent findings and their significance to our understanding of how TGFbeta mediates apoptosis, and we explore the possible regulatory mechanisms controlling Bim expression levels.},
  langid = {english},
  pmcid = {PMC3191464},
  pmid = {19106608},
  keywords = {Animals,Apoptosis,Apoptosis Regulatory Proteins,Bcl-2-Like Protein 11,Dual-Specificity Phosphatases,Enzyme Induction,Humans,Membrane Proteins,Proto-Oncogene Proteins,Transcription; Genetic,Transforming Growth Factor beta},
  file = {/Users/eregan/Zotero/storage/ZJNIH23W/Ramesh et al. - 2009 - Transforming growth factor beta (TGFbeta)-induced .pdf}
}

@article{huangModelingTransitionsCollective2015,
  title = {Modeling the {{Transitions}} between {{Collective}} and {{Solitary Migration Phenotypes}} in {{Cancer Metastasis}}},
  author = {Huang, Bin and Jolly, Mohit Kumar and Lu, Mingyang and Tsarfaty, Ilan and {Ben-Jacob}, Eshel and Onuchic, Jose' N.},
  year = {2015},
  month = dec,
  journal = {Scientific Reports},
  volume = {5},
  pages = {17379},
  issn = {2045-2322},
  doi = {10.1038/srep17379},
  abstract = {Cellular plasticity during cancer metastasis is a major clinical challenge. Two key cellular plasticity mechanisms -Epithelial-to-Mesenchymal Transition (EMT) and Mesenchymal-to-Amoeboid Transition (MAT) - have been carefully investigated individually, yet a comprehensive understanding of their interconnections remains elusive. Previously, we have modeled the dynamics of the core regulatory circuits for both EMT (miR-200/ZEB/miR-34/SNAIL) and MAT (Rac1/RhoA). We now extend our previous work to study the coupling between these two core circuits by considering the two microRNAs (miR-200 and miR-34) as external signals to the core MAT circuit. We show that this coupled circuit enables four different stable steady states (phenotypes) that correspond to hybrid epithelial/mesenchymal (E/M), mesenchymal (M), amoeboid (A) and hybrid amoeboid/mesenchymal (A/M) phenotypes. Our model recapitulates the metastasis-suppressing role of the microRNAs even in the presence of EMT-inducing signals like Hepatocyte Growth Factor (HGF). It also enables mapping the microRNA levels to the transitions among various cell migration phenotypes. Finally, it offers a mechanistic understanding for the observed phenotypic transitions among different cell migration phenotypes, specifically the Collective-to-Amoeboid Transition (CAT).},
  langid = {english},
  pmcid = {PMC4667179},
  pmid = {26627083},
  keywords = {Animals,Cell Movement,Epithelial-Mesenchymal Transition,Humans,MicroRNAs,Models; Biological,Neoplasm Proteins,Neoplasms,RNA; Neoplasm},
  file = {/Users/eregan/Zotero/storage/ITLP3S7K/Huang et al. - 2015 - Modeling the Transitions between Collective and So.pdf}
}

@article{kimP53MicroRNA34Are2011,
  title = {P53 and {{microRNA-34}} Are Suppressors of Canonical {{Wnt}} Signaling},
  author = {Kim, Nam Hee and Kim, Hyun Sil and Kim, Nam-Gyun and Lee, Inhan and Choi, Hyung-Seok and Li, Xiao-Yan and Kang, Shi Eun and Cha, So Young and Ryu, Joo Kyung and Na, Jung Min and Park, Changbum and Kim, Kunhong and Lee, Sanghyuk and Gumbiner, Barry M. and Yook, Jong In and Weiss, Stephen J.},
  year = {2011},
  month = nov,
  journal = {Science Signaling},
  volume = {4},
  number = {197},
  pages = {ra71},
  issn = {1937-9145},
  doi = {10.1126/scisignal.2001744},
  abstract = {Although loss of p53 function and activation of canonical Wnt signaling cascades are frequently coupled in cancer, the links between these two pathways remain unclear. We report that p53 transactivated microRNA-34 (miR-34), which consequently suppressed the transcriptional activity of {$\beta$}-catenin-T cell factor and lymphoid enhancer factor (TCF/LEF) complexes by targeting the untranslated regions (UTRs) of a set of conserved targets in a network of genes encoding elements of the Wnt pathway. Loss of p53 function increased canonical Wnt signaling by alleviating miR-34-specific interactions with target UTRs, and miR-34 depletion relieved p53-mediated Wnt repression. Gene expression signatures reflecting the status of {$\beta$}-catenin-TCF/LEF transcriptional activity in breast cancer and pediatric neuroblastoma patients were correlated with p53 and miR-34 functional status. Loss of p53 or miR-34 contributed to neoplastic progression by triggering the Wnt-dependent, tissue-invasive activity of colorectal cancer cells. Further, during development, miR-34 interactions with the {$\beta$}-catenin UTR affected Xenopus body axis polarity and the expression of Wnt-dependent patterning genes. These data provide insight into the mechanisms by which a p53-miR-34 network restrains canonical Wnt signaling cascades in developing organisms and human cancer.},
  langid = {english},
  pmcid = {PMC3447368},
  pmid = {22045851},
  keywords = {3' Untranslated Regions,Animals,Base Sequence,beta Catenin,Breast Neoplasms,Cell Line; Tumor,Cells; Cultured,Chick Embryo,Child,Embryo; Nonmammalian,Female,Gene Expression Profiling,Gene Expression Regulation,HEK293 Cells,Humans,Mice,MicroRNAs,Mutation,Neuroblastoma,RNA Interference,TCF Transcription Factors,Tumor Suppressor Protein p53,Wnt Signaling Pathway,Wnt1 Protein,Xenopus laevis}
}

@article{koshijiHIF1aInducesCell2004,
  title = {{{HIF-1$\alpha$}} Induces Cell Cycle Arrest by Functionally Counteracting {{Myc}}},
  author = {Koshiji, Minori and Kageyama, Yukio and Pete, Erin A and Horikawa, Izumi and Barrett, J Carl and Huang, L Eric},
  year = {2004},
  month = may,
  journal = {The EMBO Journal},
  volume = {23},
  number = {9},
  pages = {1949--1956},
  issn = {0261-4189},
  doi = {10.1038/sj.emboj.7600196},
  urldate = {2023-11-11},
  abstract = {Hypoxia induces angiogenesis and glycolysis for cell growth and survival, and also leads to growth arrest and apoptosis. HIF-1{$\alpha$}, a basic helix{\textendash}loop{\textendash}helix PAS transcription factor, acts as a master regulator of oxygen homeostasis by upregulating various genes under low oxygen tension. Although genetic studies have indicated the requirement of HIF-1{$\alpha$} for hypoxia-induced growth arrest and activation of p21cip1, a key cyclin-dependent kinase inhibitor controlling cell cycle checkpoint, the mechanism underlying p21cip1 activation has been elusive. Here we demonstrate that HIF-1{$\alpha$}, even in the absence of hypoxic signal, induces cell cycle arrest by functionally counteracting Myc, thereby derepressing p21cip1. The HIF-1{$\alpha$} antagonism is mediated by displacing Myc binding from p21cip1 promoter. Neither HIF-1{$\alpha$} transcriptional activity nor its DNA binding is essential for cell cycle arrest, indicating a divergent role for HIF-1{$\alpha$}. In keeping with its antagonism of Myc, HIF-1{$\alpha$} also downregulates Myc-activated genes such as hTERT and BRCA1. Hence, we propose that Myc is an integral part of a novel HIF-1{$\alpha$} pathway, which regulates a distinct group of Myc target genes in response to hypoxia.},
  pmcid = {PMC404317},
  pmid = {15071503},
  file = {/Users/grantgreene/Zotero/storage/76QQU94V/Koshiji et al. - 2004 - HIF-1α induces cell cycle arrest by functionally c.pdf}
}

@article{dutertrePhosphorylationCDC25BAuroraA2004,
  title = {Phosphorylation of {{CDC25B}} by {{Aurora-A}} at the Centrosome Contributes to the {{G2-M}} Transition},
  author = {Dutertre, St{\'e}phanie and Cazales, Martine and Quaranta, Muriel and Froment, Carine and Trabut, Valerie and Dozier, Christine and Mirey, Gladys and Bouch{\'e}, Jean-Pierre and {Theis-Febvre}, Nathalie and Schmitt, Estelle and Monsarrat, Bernard and Prigent, Claude and Ducommun, Bernard},
  year = {2004},
  month = may,
  journal = {Journal of Cell Science},
  volume = {117},
  number = {Pt 12},
  pages = {2523--2531},
  issn = {0021-9533},
  doi = {10.1242/jcs.01108},
  abstract = {Aurora-A protein kinase, which is the product of an oncogene, is required for the assembly of a functional mitotic apparatus and the regulation of cell ploidy. Overexpression of Aurora-A in tumour cells has been correlated with cancer susceptibility and poor prognosis. Aurora-A activity is required for the recruitment of CDK1-cyclin B1 to the centrosome prior to its activation and the commitment of the cell to mitosis. In this report, we demonstrate that the CDC25B phosphatase, an activator of cyclin dependent kinases at mitosis, is phosphorylated both in vitro and in vivo by Aurora-A on serine 353 and that this phosphorylated form of CDC25B is located at the centrosome during mitosis. Knockdown experiments by RNAi confirm that the centrosome phosphorylation of CDC25B on S353 depends on Aurora-A kinase. Microinjection of antibodies against phosphorylated S353 results in a mitotic delay whilst overexpression of a S353 phosphomimetic mutant enhances the mitotic inducing effect of CDC25B. Our results demonstrate that Aurora-A phosphorylates CDC25B in vivo at the centrosome during mitosis. This phosphorylation might locally participate in the control of the onset of mitosis. These findings re-emphasise the role of the centrosome as a functional integrator of the pathways contributing to the triggering of mitosis.},
  langid = {english},
  pmid = {15128871},
  keywords = {Antibodies,Antibodies; Monoclonal,Aurora Kinases,cdc25 Phosphatases,Cell Cycle Proteins,Cell Division,Centrosome,G2 Phase,HeLa Cells,Humans,Microinjections,Phosphorylation,Protein Kinases,Protein-Serine-Threonine Kinases,RNA Interference,Serine,Time Factors,Xenopus Proteins},
  file = {/Users/eregan/Zotero/storage/H4U782N8/Dutertre et al. - 2004 - Phosphorylation of CDC25B by Aurora-A at the centr.pdf;/Users/eregan/Zotero/storage/JQGUKBF3/Dutertre et al. - 2004 - Phosphorylation of CDC25B by Aurora-A at the centr.pdf}
}

@article{mitraHyperfusedMitochondrialState2009,
  title = {A Hyperfused Mitochondrial State Achieved at {{G1-S}} Regulates Cyclin {{E}} Buildup and Entry into {{S}} Phase},
  author = {Mitra, Kasturi and Wunder, Christian and Roysam, Badrinath and Lin, Gang and {Lippincott-Schwartz}, Jennifer},
  year = {2009},
  month = jul,
  journal = {Proceedings of the National Academy of Sciences of the United States of America},
  volume = {106},
  number = {29},
  pages = {11960--11965},
  issn = {1091-6490},
  doi = {10.1073/pnas.0904875106},
  abstract = {Mitochondria undergo fission-fusion events that render these organelles highly dynamic in cells. We report a relationship between mitochondrial form and cell cycle control at the G(1)-S boundary. Mitochondria convert from isolated, fragmented elements into a hyperfused, giant network at G(1)-S transition. The network is electrically continuous and has greater ATP output than mitochondria at any other cell cycle stage. Depolarizing mitochondria at early G(1) to prevent these changes causes cell cycle progression into S phase to be blocked. Inducing mitochondrial hyperfusion by acute inhibition of dynamin-related protein-1 (DRP1) causes quiescent cells maintained without growth factors to begin replicating their DNA and coincides with buildup of cyclin E, the cyclin responsible for G(1)-to-S phase progression. Prolonged or untimely formation of hyperfused mitochondria, through chronic inhibition of DRP1, causes defects in mitotic chromosome alignment and S-phase entry characteristic of cyclin E overexpression. These findings suggest a hyperfused mitochondrial system with specialized properties at G(1)-S is linked to cyclin E buildup for regulation of G(1)-to-S progression.},
  langid = {english},
  pmcid = {PMC2710990},
  pmid = {19617534},
  keywords = {Cyclin E,Cyclin-Dependent Kinase Inhibitor p21,G1 Phase,GTP Phosphohydrolases,HCT116 Cells,Humans,Membrane Potential; Mitochondrial,Microtubule-Associated Proteins,Mitochondria,Mitochondrial Proteins,Resting Phase; Cell Cycle,S Phase,Tumor Suppressor Protein p53},
  file = {/Users/eregan/Zotero/storage/TFEP7DB5/Mitra et al. - 2009 - A hyperfused mitochondrial state achieved at G1-S .pdf}
}

@article{huDeltaEF1PromotesBreast2010,
  title = {{{DeltaEF1}} Promotes Breast Cancer Cell Proliferation through Down-Regulating P21 Expression},
  author = {Hu, Fen and Wang, Chuan and Du, Jun and Sun, Wei and Yan, Jidong and Mi, Dong and Zhang, Jie and Qiao, Yuhuan and Zhu, Tianhui and Yang, Shuang},
  year = {2010},
  month = feb,
  journal = {Biochimica Et Biophysica Acta},
  volume = {1802},
  number = {2},
  pages = {301--312},
  issn = {0006-3002},
  doi = {10.1016/j.bbadis.2009.12.002},
  abstract = {Although the zinc finger-homeodomain transcription factor deltaEF1 is implied as a regulatory factor at the crossroad between proliferation and differentiation in carcinogenesis, its potential effect in the regulation of cell cycle progression has not been well elucidated. In our present study, we provide novel finding that, in breast cancer, the ectopic expression of deltaEF1 in MDA-MB-231 cells significantly promoted cell proliferation by increasing the cell number in S phase of the cell cycle. In contrast, deltaEF1 knockdown by RNA interference exhibited an opposite effect, highlighting a potent role of deltaEF1 to promote G1-S transition of breast cancer cells. Moreover, we demonstrated that deltaEF1 down-regulated p21 and concurrently up-regulated the expressions of CDK2 and CDK4 during this process. Further, deltaEF1 inhibited p21 transcription by recruiting to the E(2) box element on the p21 promoter. Depletion of endogenous deltaEF1 in MDA-MB-231 cells was sufficient to allow an inherent release of p21 expression, thus resulting in the cell cycle arrest. In addition, the stimulatory effect of deltaEF1 on cell proliferation through p21 regulation was supported by an inverse correlation of deltaEF1 and p21 expressions observed in both breast cancer cell lines and clinical tumor specimens. Taken together, these observations suggest a dual effect of deltaEF1 in promoting breast cancer cell proliferation, by differentially regulating the cell cycle regulatory proteins.},
  langid = {english},
  pmid = {20006705},
  keywords = {Breast Neoplasms,Carcinoma; Ductal,Cell Cycle,Cell Division,Cloning; Molecular,Cyclin-Dependent Kinase Inhibitor p21,DNA Primers,DNA; Neoplasm,Down-Regulation,Female,Gene Expression Regulation; Neoplastic,Homeodomain Proteins,Humans,Neoplasm Invasiveness,Plasmids,Reverse Transcriptase Polymerase Chain Reaction,Transcription Factors,Transfection,Zinc Finger E-box-Binding Homeobox 1}
}

@article{parkSwitchlikeEnhancementEpithelialmesenchymal2019,
  title = {Switch-like Enhancement of Epithelial-Mesenchymal Transition by {{YAP}} through Feedback Regulation of {{WT1}} and {{Rho-family GTPases}}},
  author = {Park, JinSeok and Kim, Deok-Ho and Shah, Sagar R. and Kim, Hong-Nam and Kshitiz, null and Kim, Peter and {Qui{\~n}ones-Hinojosa}, Alfredo and Levchenko, Andre},
  year = {2019},
  month = jun,
  journal = {Nature Communications},
  volume = {10},
  number = {1},
  pages = {2797},
  issn = {2041-1723},
  doi = {10.1038/s41467-019-10729-5},
  abstract = {Collective cell migration occurs in many patho-physiological states, including wound healing and invasive cancer growth. The integrity of the expanding epithelial sheets depends on extracellular cues, including cell-cell and cell-matrix interactions. We show that the nano-scale topography of the extracellular matrix underlying epithelial cell layers can strongly affect the speed and morphology of the fronts of the expanding sheet, triggering partial and complete epithelial-mesenchymal transitions (EMTs). We further demonstrate that this behavior depends on the mechano-sensitivity of the transcription regulator YAP and two new YAP-mediated cross-regulating feedback mechanisms: Wilms Tumor-1-YAP-mediated downregulation of E-cadherin, loosening cell-cell contacts, and YAP-TRIO-Merlin mediated regulation of Rho GTPase family proteins, enhancing cell migration. These YAP-dependent feedback loops result in a switch-like change in the signaling and the expression of EMT-related markers, leading to a robust enhancement in invasive cell spread, which may lead to a worsened clinical outcome in renal and other cancers.},
  langid = {english},
  pmcid = {PMC6594963},
  pmid = {31243273},
  keywords = {Adaptor Proteins; Signal Transducing,Animals,Dogs,Epithelial Cells,Epithelial-Mesenchymal Transition,Gene Knockdown Techniques,Green Fluorescent Proteins,Madin Darby Canine Kidney Cells,Nanostructures,rho GTP-Binding Proteins,Surface Properties,WT1 Proteins},
  file = {/Users/eregan/Zotero/storage/427HJS3V/Park et al. - 2019 - Switch-like enhancement of epithelial-mesenchymal .pdf}
}

@article{Liu:2008ke,
  title = {{{CDK1}} Promotes Cell Proliferation and Survival via Phosphorylation and Inhibition of {{FOXO1}} Transcription Factor.},
  author = {Liu, P and Kao, T P and Huang, H},
  year = {2008},
  month = aug,
  journal = {Oncogene},
  volume = {27},
  number = {34},
  pages = {4733--4744}
}

@article{huangUltrasensitivityMitogenactivatedProtein1996,
  title = {Ultrasensitivity in the Mitogen-Activated Protein Kinase Cascade},
  author = {Huang, C. Y. and Ferrell, J. E.},
  year = {1996},
  month = sep,
  journal = {Proceedings of the National Academy of Sciences},
  volume = {93},
  number = {19},
  pages = {10078--10083},
  issn = {0027-8424, 1091-6490},
  doi = {10.1073/pnas.93.19.10078},
  abstract = {The mitogen-activated protein kinase (MAPK) cascade is a highly conserved series of three protein kinases implicated in diverse biological processes. Here we demonstrate that the cascade arrangement has unexpected consequences for the dynamics of MAPK signaling. We solved the rate equations for the cascade numerically and found that MAPK is predicted to behave like a highly cooperative enzyme, even though it was not assumed that any of the enzymes in the cascade were regulated cooperatively. Measurements of MAPK activation in Xenopus oocyte extracts confirmed this prediction. The stimulus/response curve of the MAPK was found to be as steep as that of a cooperative enzyme with a Hill coefficient of 4-5, well in excess of that of the classical allosteric protein hemoglobin. The shape of the MAPK stimulus/ response curve may make the cascade particularly appropriate for mediating processes like mitogenesis, cell fate induction, and oocyte maturation, where a cell switches from one discrete state to another.},
  langid = {english},
  pmid = {8816754},
  file = {/Users/eregan/Zotero/storage/M5ZSA8M7/Huang and Ferrell - 1996 - Ultrasensitivity in the mitogen-activated protein .pdf;/Users/eregan/Zotero/storage/NHKRE55P/10078.html}
}

@article{ruggeriWillebrandFactorLooking2007,
  title = {Von {{Willebrand}} Factor: Looking Back and Looking Forward},
  shorttitle = {Von {{Willebrand}} Factor},
  author = {Ruggeri, Zaverio M.},
  year = {2007},
  month = jul,
  journal = {Thrombosis and Haemostasis},
  volume = {98},
  number = {1},
  pages = {55--62},
  issn = {0340-6245},
  abstract = {Looking back at the last thirty years of studies on von Willebrand factor is a lesson on the importance of combining clinical observations with basic research. Most of what we know today originates from the perceptive evaluation of patients with congenital disorders of haemostasis such as haemophilia and von Willebrand disease. Understanding the causes of these diseases was akin to the current approach of using mutagenesis in animal models to get insights into the function of specific gene products. The information generated to date has been detailed and comprehensive, but looking into the future one sees that much remains to be done to understand how the role of von Willebrand factor and its primary platelet receptor, glycoprotein Ib, is integrated into the complex responses to vascular injury. Many challenges remain, along with the hope of translating the knowledge acquired into new and efficacious treatments for arterial thrombosis.},
  langid = {english},
  pmid = {17597991},
  keywords = {ADAM Proteins,ADAMTS13 Protein,Endothelium; Vascular,Forecasting,History; 20th Century,History; 21st Century,Humans,Platelet Adhesiveness,Platelet Glycoprotein GPIb-IX Complex,Thrombosis,von Willebrand Factor}
}

@article{sleeOrderingCytochromeCinitiated1999,
  title = {Ordering the Cytochrome C-Initiated Caspase Cascade: Hierarchical Activation of Caspases-2, -3, -6, -7, -8, and -10 in a Caspase-9-Dependent Manner},
  shorttitle = {Ordering the Cytochrome C-Initiated Caspase Cascade},
  author = {Slee, E. A. and Harte, M. T. and Kluck, R. M. and Wolf, B. B. and Casiano, C. A. and Newmeyer, D. D. and Wang, H. G. and Reed, J. C. and Nicholson, D. W. and Alnemri, E. S. and Green, D. R. and Martin, S. J.},
  year = {1999},
  month = jan,
  journal = {The Journal of Cell Biology},
  volume = {144},
  number = {2},
  pages = {281--292},
  issn = {0021-9525},
  doi = {10.1083/jcb.144.2.281},
  abstract = {Exit of cytochrome c from mitochondria into the cytosol has been implicated as an important step in apoptosis. In the cytosol, cytochrome c binds to the CED-4 homologue, Apaf-1, thereby triggering Apaf-1-mediated activation of caspase-9. Caspase-9 is thought to propagate the death signal by triggering other caspase activation events, the details of which remain obscure. Here, we report that six additional caspases (caspases-2, -3, -6, -7, -8, and -10) are processed in cell-free extracts in response to cytochrome c, and that three others (caspases-1, -4, and -5) failed to be activated under the same conditions. In vitro association assays confirmed that caspase-9 selectively bound to Apaf-1, whereas caspases-1, -2, -3, -6, -7, -8, and -10 did not. Depletion of caspase-9 from cell extracts abrogated cytochrome c-inducible activation of caspases-2, -3, -6, -7, -8, and -10, suggesting that caspase-9 is required for all of these downstream caspase activation events. Immunodepletion of caspases-3, -6, and -7 from cell extracts enabled us to order the sequence of caspase activation events downstream of caspase-9 and reveal the presence of a branched caspase cascade. Caspase-3 is required for the activation of four other caspases (-2, -6, -8, and -10) in this pathway and also participates in a feedback amplification loop involving caspase-9.},
  langid = {english},
  pmcid = {PMC2132895},
  pmid = {9922454},
  keywords = {Animals,Apoptosis,Apoptotic Protease-Activating Factor 1,Caspase 10,Caspase 2,Caspase 3,Caspase 6,Caspase 7,Caspase 8,Caspase 9,Caspases,Cell Extracts,Cytochrome c Group,Enzyme Activation,Humans,Jurkat Cells,Protein Processing; Post-Translational,Proteins,Rabbits},
  file = {/Users/eregan/Zotero/storage/BR2LAD5L/Slee et al. - 1999 - Ordering the cytochrome c-initiated caspase cascad.pdf;/Users/eregan/Zotero/storage/PJ4KJ6JQ/Slee et al. - 1999 - Ordering the cytochrome c-initiated caspase cascad.pdf;/Users/eregan/Zotero/storage/QDIRK2EE/Slee et al. - 1999 - Ordering the cytochrome c-initiated caspase cascad.pdf}
}

@article{luUbiquitylationProteasomalDegradation2010,
  title = {Ubiquitylation and Proteasomal Degradation of the P21({{Cip1}}), P27({{Kip1}}) and P57({{Kip2}}) {{CDK}} Inhibitors},
  author = {Lu, Zhimin and Hunter, Tony},
  year = {2010},
  month = jun,
  journal = {Cell Cycle (Georgetown, Tex.)},
  volume = {9},
  number = {12},
  pages = {2342--2352},
  issn = {1551-4005},
  doi = {10.4161/cc.9.12.11988},
  abstract = {The expression levels of the p21(Cip1) family CDK inhibitors (CKIs), p21(Cip1), p27(Kip1) and p57(Kip2), play a pivotal role in the precise regulation of cyclin-dependent kinase (CDK) activity, which is instrumental to proper cell cycle progression. The stabilities of p21(Cip1), p27(Kip1) and p57(Kip2) are all tightly and differentially regulated by ubiquitylation and proteasome-mediated degradation during various stages of the cell cycle, either in steady state or in response to extracellular stimuli, which often elicit site-specific phosphorylation of CKIs triggering their degradation.},
  langid = {english},
  pmcid = {PMC3319752},
  pmid = {20519948},
  keywords = {Animals,Cell Cycle,Cyclin-Dependent Kinase Inhibitor p21,Cyclin-Dependent Kinase Inhibitor p27,Cyclin-Dependent Kinase Inhibitor p57,Cyclin-Dependent Kinases,Humans,Proteasome Endopeptidase Complex,Ubiquitination},
  file = {/Users/eregan/Zotero/storage/KRWSAQTM/Lu and Hunter - 2010 - Ubiquitylation and proteasomal degradation of the .pdf;/Users/eregan/Zotero/storage/MF4TWM65/Lu and Hunter - 2010 - Ubiquitylation and proteasomal degradation of the .pdf}
}

@article{boydBikNovelDeathinducing1995,
  title = {Bik, a Novel Death-Inducing Protein Shares a Distinct Sequence Motif with {{Bcl-2}} Family Proteins and Interacts with Viral and Cellular Survival-Promoting Proteins},
  author = {Boyd, J. M. and Gallo, G. J. and Elangovan, B. and Houghton, A. B. and Malstrom, S. and Avery, B. J. and Ebb, R. G. and Subramanian, T. and Chittenden, T. and Lutz, R. J.},
  year = {1995},
  month = nov,
  journal = {Oncogene},
  volume = {11},
  number = {9},
  pages = {1921--1928},
  issn = {0950-9232},
  abstract = {The survival-promoting activity of the Bcl-2 family of proteins appears to be modulated by interactions between various cellular proteins. We have identified a novel cellular protein, Bik, that interacts with the cellular survival-promoting proteins, Bcl-2 and Bcl-xL, as well as the viral survival-promoting proteins, Epstein Barr virus-BHRF1 and adenovirus E1B-19 kDa. In transient transfection assays, Bik promotes cell death in a manner similar to the death-promoting members of the Bcl-2 family, Bax and Bak. This death-promoting activity of Bik can be suppressed by coexpression of Bcl-2, Bcl-XL, EBV-BHRF1 and E1B-19 kDa proteins suggesting that Bik may be a common target for both cellular and viral anti-apoptotic proteins. While Bik does not show overt homology to the BH1 and BH2 conserved domains characteristic of the Bcl-2 family, it does share a 9 amino acid domain (BH3) with Bax and Bak which may be a critical determinant for the death-promoting activity of these proteins.},
  langid = {english},
  pmid = {7478623},
  keywords = {Adenoviridae,Adenovirus E1B Proteins,Amino Acid Sequence,Animals,Apoptosis Regulatory Proteins,B-Lymphocytes,Base Sequence,bcl-X Protein,Cell Death,Cell Line,Fibroblasts,Gene Library,Herpesvirus 4; Human,Humans,Membrane Proteins,Mitochondrial Proteins,Molecular Sequence Data,Protein Kinase C,Proteins,Proto-Oncogene Proteins,Proto-Oncogene Proteins c-bcl-2,Rats,Recombinant Proteins,Sequence Homology; Amino Acid,Substrate Specificity,Transfection,Viral Proteins}
}

@article{dangiolellaSpindleCheckpointRequires2003,
  title = {The Spindle Checkpoint Requires Cyclin-Dependent Kinase Activity},
  author = {D'Angiolella, Vincenzo and Mari, Cecilia and Nocera, Donatella and Rametti, Linda and Grieco, Domenico},
  year = {2003},
  month = oct,
  journal = {Genes \& Development},
  volume = {17},
  number = {20},
  pages = {2520--2525},
  issn = {0890-9369},
  doi = {10.1101/gad.267603},
  abstract = {The spindle checkpoint prevents anaphase onset until completion of mitotic spindle assembly by restraining activation of the ubiquitin ligase anaphase-promoting complex/cyclosome-Cdc20 (APC/CCdc20). We show that the spindle checkpoint requires mitotic cyclin-dependent kinase (cdk) activity. Inhibiting cdk activity overrides checkpoint-dependent arrest in Xenopus egg extracts and human cells. Following inhibition, the interaction between APC/C and Cdc20 transiently increases while the inhibitory checkpoint protein Mad2 dissociates from Cdc20. Cdk inhibition also overcomes Mad2-induced mitotic arrest. In addition, in vitro cdk1-phosphorylated Cdc20 interacts with Mad2 rather than APC/ C. Thus, cdk activity is required to restrain APC/CCdc20 activation until completion of spindle assembly.},
  langid = {english},
  pmcid = {PMC218146},
  pmid = {14561775},
  keywords = {Anaphase-Promoting Complex-Cyclosome,Animals,Apc3 Subunit; Anaphase-Promoting Complex-Cyclosome,Cdc20 Proteins,Cell Cycle Proteins,Cyclin-Dependent Kinases,HeLa Cells,Humans,Ligases,Ovum,Spindle Apparatus,Ubiquitin-Protein Ligase Complexes,Xenopus},
  file = {/Users/eregan/Zotero/storage/4AT9B5SZ/D'Angiolella et al. - 2003 - The spindle checkpoint requires cyclin-dependent k.pdf;/Users/eregan/Zotero/storage/HBCC5SBD/D'Angiolella et al. - 2003 - The spindle checkpoint requires cyclin-dependent k.pdf}
}

@article{gomeztejedazanudoControlCellularDecisionmaking2019,
  title = {Towards Control of Cellular Decision-Making Networks in the Epithelial-to-Mesenchymal Transition},
  author = {G{\'o}mez Tejeda Za{\~n}udo, Jorge and Guinn, M. Tyler and Farquhar, Kevin and Szenk, Mariola and Steinway, Steven N. and Bal{\'a}zsi, G{\'a}bor and Albert, R{\'e}ka},
  year = {2019},
  month = mar,
  journal = {Physical Biology},
  volume = {16},
  number = {3},
  pages = {031002},
  issn = {1478-3975},
  doi = {10.1088/1478-3975/aaffa1},
  abstract = {We present the epithelial-to-mesenchymal transition (EMT) from two perspectives: experimental/technological and theoretical. We review the state of the current understanding of the regulatory networks that underlie EMT in three physiological contexts: embryonic development, wound healing, and metastasis. We describe the existing experimental systems and manipulations used to better understand the molecular participants and factors that influence EMT and metastasis. We review the mathematical models of the regulatory networks involved in EMT, with a particular emphasis on the network motifs (such as coupled feedback loops) that can generate intermediate hybrid states between the epithelial and mesenchymal states. Ultimately, the understanding gained about these networks should be translated into methods to control phenotypic outcomes, especially in the context of cancer therapeutic strategies. We present emerging theories of how to drive the dynamics of a network toward a desired dynamical attractor (e.g. an epithelial cell state) and emerging synthetic biology technologies to monitor and control the state of cells.},
  langid = {english},
  pmcid = {PMC6405305},
  pmid = {30654341},
  keywords = {Embryonic Development,Epithelial-Mesenchymal Transition,Gene Regulatory Networks,Models; Theoretical,Neoplasm Metastasis,Wound Healing},
  file = {/Users/eregan/Zotero/storage/NEAWI5IA/Gómez Tejeda Zañudo et al. - 2019 - Towards control of cellular decision-making networ.pdf}
}

@article{emerlingPTENRegulatesP300dependent2008,
  title = {{{PTEN}} Regulates P300-Dependent Hypoxia-Inducible Factor 1 Transcriptional Activity through {{Forkhead}} Transcription Factor 3a ({{FOXO3a}})},
  author = {Emerling, Brooke M. and Weinberg, Frank and Liu, Juinn-Lin and Mak, Tak W. and Chandel, Navdeep S.},
  year = {2008},
  month = feb,
  journal = {Proceedings of the National Academy of Sciences of the United States of America},
  volume = {105},
  number = {7},
  pages = {2622--2627},
  issn = {1091-6490},
  doi = {10.1073/pnas.0706790105},
  abstract = {The tumor suppressor PTEN is mutated or deleted in many tumors, causing the activation of the PI3K pathway. Here, we show that the loss of PTEN increases the transcriptional activity of hypoxia-inducible factor 1 (HIF-1) through the inactivation of Forkhead transcription factors (FOXO) in PTEN-null cells. Reintroduction of PTEN into the nucleus, overexpression of a nonphosphorylatable FOXO3a, which accumulates in the nucleus, or inhibition of nuclear export of FOXO3a by leptomycin B represses HIF-1 transcriptional activity in PTEN-null cells. HIF-1 transcriptional activity increases in PTEN-positive cells depleted of FOXO3a with siRNA. PTEN and FOXO3a regulate the transactivation domain of HIF-1alpha. Chromatin immunoprecipitation indicates that FOXO3a complexes with HIF-1alpha and p300 on the Glut-1 promoter, a HIF-1 target gene. Overexpression of p300 reverses FOXO3a-mediated repression of HIF-1 transcriptional activity. Coimmunoprecipitation and GAL4-HIF-1alpha transactivation assays reveal that FOXO3a interferes with p300-dependent HIF-1 transcriptional activity. Thus, FOXO3a negatively regulates HIF-1 transcriptional activity.},
  langid = {english},
  pmcid = {PMC2268186},
  pmid = {18268343},
  keywords = {Animals,Cell Line,Cell Nucleus,Forkhead Box Protein O3,Forkhead Transcription Factors,Hypoxia-Inducible Factor 1,Mice,Mice Knockout,p300-CBP Transcription Factors,PTEN Phosphohydrolase,Transcription Genetic}
}

@article{fiedlerAngiopoietinsLinkAngiogenesis2006,
  title = {Angiopoietins: A Link between Angiogenesis and Inflammation},
  shorttitle = {Angiopoietins},
  author = {Fiedler, Ulrike and Augustin, Hellmut G.},
  year = {2006},
  month = dec,
  journal = {Trends in Immunology},
  volume = {27},
  number = {12},
  pages = {552--558},
  issn = {1471-4906},
  doi = {10.1016/j.it.2006.10.004},
  abstract = {The angiopoietin (Ang)-Tie ligand-receptor system has a key regulatory role in regulating vascular integrity and quiescence. Besides its role in angiogenesis, it is an important regulator in numerous diseases including inflammation. Ang-1-mediated Tie2 activation is required to maintain the quiescent resting state of the endothelium. Agonistic Ang-1 functions are antagonized by Ang-2, which is believed to inhibit Ang-1-Tie2 signaling. Ang-2 destabilizes the quiescent endothelium and primes it to respond to exogenous stimuli, thereby facilitating the activities of inflammatory (tumor necrosis factor and interleukin-1) and angiogenic (vascular endothelial growth factor) cytokines. Intriguingly, Ang-2 is expressed weakly by the resting endothelium but becomes strongly upregulated following endothelial activation. Moreover, endothelial cells store Ang-2 in Weibel-Palade bodies from where it can be made available quickly following stimulation, suggesting a role of Ang-2 in controlling rapid vascular adaptive processes. This suggests that Ang-2 is the dynamic regulator of the Ang-Tie2 axis, thereby functioning as a built-in switch controlling the transition of the resting quiescent endothelium towards the activated responsive endothelium.},
  langid = {english},
  pmid = {17045842},
  keywords = {Angiopoietin-2,Angiopoietins,Animals,Endothelium; Vascular,Homeostasis,Humans,Inflammation,Mice,Mice; Inbred C57BL,Mice; Transgenic,Models; Biological,Neovascularization; Physiologic,Receptors; TIE}
}

@article{townsendExpressionAntiapoptoticMCL11998,
  title = {Expression of the Antiapoptotic {{MCL1}} Gene Product Is Regulated by a Mitogen Activated Protein Kinase-Mediated Pathway Triggered through Microtubule Disruption and Protein Kinase {{C}}},
  author = {Townsend, K. J. and Trusty, J. L. and Traupman, M. A. and Eastman, A. and Craig, R. W.},
  year = {1998},
  month = sep,
  journal = {Oncogene},
  volume = {17},
  number = {10},
  pages = {1223--1234},
  issn = {0950-9232},
  doi = {10.1038/sj.onc.1202035},
  abstract = {Members of both the mitogen activated protein (MAP) kinase and BCL2 gene families, acting in concert with other gene products, are involved in the regulation of cell viability. However, the relationship between these families, and the signal transduction networks that control viability-regulating genes, are only beginning to be elucidated. MCL1 is a viability-promoting member of the BCL2 family that exhibits a rapid increase in expression in response to specific differentiation- and apoptosis-inducing stimuli. The signal transduction pathway involved in eliciting this increase has now been investigated. In the ML-1 human myeloblastic leukemia cell line, a rapid and sustained increase in phosphorylation of the extracellular signal-regulated kinase (ERK) members of the MAP kinase family was found to precede the increase in MCL1 expression produced by 12-O-tetradecanoylphorbol 13-acetate (TPA) or the microtubule-disrupting agents colchicine and vinblastine. ERK activation was necessary for the increase in MCL1, as inhibition of the increase in ERK phosphorylation (with the inhibitor PD 98059) prevented the increase in MCL1 expression and caused rapid cell death by apoptosis. In addition, other agents that markedly increased ERK phosphorylation (lipopolysaccharide, okadaic acid) also increased MCL1 expression. In contrast, agents that did not have this marked effect did not increase MCL1. Upstream components in this ERK-mediated pathway were also identified, where the pathway was found to be stimulated by microtubule disruption acting through protein kinase C (PKC). These results indicate that expression of the MCL1 viability-enhancing gene is regulated through a cytoskeletal disruption-induced ERK-mediated signal transduction pathway. They therefore suggest a mechanism through which the cytoskeleton and MAP kinases can exert effects on cell viability.},
  langid = {english},
  pmid = {9771965},
  keywords = {Calcium-Calmodulin-Dependent Protein Kinases,Cell Death,Cisplatin,Colchicine,Humans,Leukemia; Myeloid; Acute,Microtubules,Mitogen-Activated Protein Kinase 1,Mitogen-Activated Protein Kinase 3,Mitogen-Activated Protein Kinases,Myeloid Cell Leukemia Sequence 1 Protein,Neoplasm Proteins,Paclitaxel,Phosphorylation,Protein Kinase C,Proto-Oncogene Proteins c-bcl-2,Signal Transduction,Tetradecanoylphorbol Acetate,Tumor Cells; Cultured,Vinblastine},
  file = {/Users/eregan/Zotero/storage/48UEL6B3/Townsend et al. - 1998 - Expression of the antiapoptotic MCL1 gene product .pdf;/Users/eregan/Zotero/storage/FFCVS2CR/Townsend et al. - 1998 - Expression of the antiapoptotic MCL1 gene product .pdf;/Users/eregan/Zotero/storage/ZSJJS73K/Townsend et al. - 1998 - Expression of the antiapoptotic MCL1 gene product .pdf}
}

@article{fonsecaPRAS40TargetMammalian2007,
  title = {{{PRAS40}} Is a Target for Mammalian Target of Rapamycin Complex 1 and Is Required for Signaling Downstream of This Complex},
  author = {Fonseca, Bruno D. and Smith, Ewan M. and Lee, Vivian H.-Y. and MacKintosh, Carol and Proud, Christopher G.},
  year = {2007},
  month = aug,
  journal = {The Journal of Biological Chemistry},
  volume = {282},
  number = {34},
  pages = {24514--24524},
  issn = {0021-9258},
  doi = {10.1074/jbc.M704406200},
  abstract = {Signaling through the mammalian target of rapamycin complex 1 (mTORC1) is positively regulated by amino acids and insulin. PRAS40 associates with mTORC1 (which contains raptor) but not mTORC2. PRAS40 interacts with raptor, and this requires an intact TOR-signaling (TOS) motif in PRAS40. Like TOS motif-containing proteins such as eIF4E-binding protein 1 (4E-BP1), PRAS40 is a substrate for phosphorylation by mTORC1. Consistent with this, starvation of cells of amino acids or treatment with rapamycin alters the phosphorylation of PRAS40. PRAS40 binds 14-3-3 proteins, and this requires both amino acids and insulin. Binding of PRAS40 to 14-3-3 proteins is inhibited by TSC1/2 (negative regulators of mTORC1) and stimulated by Rheb in a rapamycin-sensitive manner. This confirms that PRAS40 is a target for regulation by mTORC1. Small interfering RNA-mediated knockdown of PRAS40 impairs both the amino acid- and insulin-stimulated phosphorylation of 4E-BP1 and the phosphorylation of S6. However, this has no effect on the phosphorylation of Akt or TSC2 (an Akt substrate). These data place PRAS40 downstream of mTORC1 but upstream of its effectors, such as S6K1 and 4E-BP1.},
  langid = {english},
  pmid = {17604271},
  keywords = {14-3-3 Proteins,Adaptor Proteins; Signal Transducing,Cell Line,HeLa Cells,Humans,Mechanistic Target of Rapamycin Complex 1,Models; Biological,Multiprotein Complexes,Mutation,Phosphoproteins,Phosphorylation,Protein Binding,Proteins,Ribosomal Protein S6 Kinases,RNA; Small Interfering,Signal Transduction,Sirolimus,TOR Serine-Threonine Kinases,Transcription Factors},
  file = {/Users/eregan/Zotero/storage/AZ23RV97/Fonseca et al. - 2007 - PRAS40 is a target for mammalian target of rapamyc.pdf;/Users/eregan/Zotero/storage/KU2DTAJJ/Fonseca et al. - 2007 - PRAS40 is a target for mammalian target of rapamyc.pdf}
}

@article{orozcoDihydroxyacetonePhosphateSignals2020,
  title = {Dihydroxyacetone Phosphate Signals Glucose Availability to {{mTORC1}}},
  author = {Orozco, Jose M. and Krawczyk, Patrycja A. and Scaria, Sonia M. and Cangelosi, Andrew L. and Chan, Sze Ham and Kunchok, Tenzin and Lewis, Caroline A. and Sabatini, David M.},
  year = {2020},
  month = sep,
  journal = {Nature Metabolism},
  volume = {2},
  number = {9},
  pages = {893--901},
  issn = {2522-5812},
  doi = {10.1038/s42255-020-0250-5},
  abstract = {The mechanistic target of rapamycin complex 1 (mTORC1) kinase regulates cell growth by setting the balance between anabolic and catabolic processes. To be active, mTORC1 requires the environmental presence of amino acids and glucose. While a mechanistic understanding of amino acid sensing by mTORC1 is emerging, how glucose activates mTORC1 remains mysterious. Here, we used metabolically engineered human cells lacking the canonical energy sensor AMP-activated protein kinase to identify glucose-derived metabolites required to activate mTORC1 independent of energetic stress. We show that mTORC1 senses a metabolite downstream of the aldolase and upstream of the GAPDH-catalysed steps of glycolysis and pinpoint dihydroxyacetone phosphate (DHAP) as the key molecule. In cells expressing a triose kinase, the synthesis of DHAP from DHA is sufficient to activate mTORC1 even in the absence of glucose. DHAP is a precursor for lipid synthesis, a process under the control of mTORC1, which provides a potential rationale for the sensing of DHAP by mTORC1.},
  langid = {english},
  pmcid = {PMC7995735},
  pmid = {32719541},
  keywords = {AMP-Activated Protein Kinases,Dihydroxyacetone,Dihydroxyacetone Phosphate,Energy Metabolism,Fructose-Bisphosphate Aldolase,Glucose,Glycolysis,HEK293 Cells,Humans,Lipid Metabolism,Phosphotransferases (Alcohol Group Acceptor),TOR Serine-Threonine Kinases}
}

@article{kriehuberIsolationCharacterizationDermal2001,
  title = {Isolation and Characterization of Dermal Lymphatic and Blood Endothelial Cells Reveal Stable and Functionally Specialized Cell Lineages},
  author = {Kriehuber, E. and {Breiteneder-Geleff}, S. and Groeger, M. and Soleiman, A. and Schoppmann, S. F. and Stingl, G. and Kerjaschki, D. and Maurer, D.},
  year = {2001},
  month = sep,
  journal = {The Journal of Experimental Medicine},
  volume = {194},
  number = {6},
  pages = {797--808},
  issn = {0022-1007},
  doi = {10.1084/jem.194.6.797},
  abstract = {A plexus of lymphatic vessels guides interstitial fluid, passenger leukocytes, and tumor cells toward regional lymph nodes. Microvascular endothelial cells (ECs) of lymph channels (LECs) are difficult to distinguish from those of blood vessels (BECs) because both express a similar set of markers, such as CD31, CD34, podocalyxin, von Willebrand factor (vWF), etc. Analysis of the specific properties of LECs was hampered so far by lack of tools to isolate LECs. Recently, the 38-kD mucoprotein podoplanin was found to be expressed by microvascular LECs but not BECs in vivo. Here we isolated for the first time podoplanin(+) LECs and podoplanin(-) BECs from dermal cell suspensions by multicolor flow cytometry. Both EC types were propagated and stably expressed VE-cadherin, CD31, and vWF. Molecules selectively displayed by LECs in vivo, i.e., podoplanin, the hyaluronate receptor LYVE-1, and the vascular endothelial cell growth factor (VEGF)-C receptor, fms-like tyrosine kinase 4 (Flt-4)/VEGFR-3, were strongly expressed by expanded LECs, but not BECs. Conversely, BECs but not LECs expressed VEGF-C. LECs as well as BECs formed junctional contacts with similar molecular composition and ultrastructural features. Nevertheless, the two EC types assembled in vitro in vascular tubes in a strictly homotypic fashion. This EC specialization extends to the secretion of biologically relevant chemotactic factors: LECs, but not BECs, constitutively secrete the CC chemokine receptor (CCR)7 ligand secondary lymphoid tissue chemokine (SLC)/CCL21 at their basal side, while both subsets, upon activation, release macrophage inflammatory protein (MIP)-3alpha/CCL20 apically. These results demonstrate that LECs and BECs constitute stable and specialized EC lineages equipped with the potential to navigate leukocytes and, perhaps also, tumor cells into and out of the tissues.},
  langid = {english},
  pmcid = {PMC2195953},
  pmid = {11560995},
  keywords = {Adult,Animals,Biomarkers,Cell Lineage,Cell Separation,Cells; Cultured,Dermis,Endothelium; Vascular,Extracellular Matrix Proteins,Glycoproteins,Humans,Hyaluronan Receptors,Intercellular Junctions,Lymphatic System,Membrane Glycoproteins,Mucoproteins,Rabbits,Receptor Protein-Tyrosine Kinases,Receptor; TIE-2,Receptors; Cell Surface,Receptors; Growth Factor,Receptors; TIE,Receptors; Vascular Endothelial Growth Factor,Vascular Endothelial Growth Factor Receptor-3,Vesicular Transport Proteins},
  file = {/Users/eregan/Zotero/storage/9KMV5FIX/Kriehuber et al. - 2001 - Isolation and characterization of dermal lymphatic.pdf}
}

@article{yamadaRoleCrosstalkInterleukin62013,
  title = {Role of Crosstalk between Interleukin-6 and Transforming Growth Factor-Beta 1 in Epithelial-Mesenchymal Transition and Chemoresistance in Biliary Tract Cancer},
  author = {Yamada, Daisaku and Kobayashi, Shogo and Wada, Hiroshi and Kawamoto, Koichi and Marubashi, Shigeru and Eguchi, Hidetoshi and Ishii, Hideshi and Nagano, Hiroaki and Doki, Yuichiro and Mori, Masaki},
  year = {2013},
  month = may,
  journal = {European Journal of Cancer (Oxford, England: 1990)},
  volume = {49},
  number = {7},
  pages = {1725--1740},
  issn = {1879-0852},
  doi = {10.1016/j.ejca.2012.12.002},
  abstract = {AIMS: The mechanisms of progression in biliary tract cancer (BTC) with inflammation, including epithelial-mesenchymal transition (EMT), are not well understood. We focused on two inflammation-associated cytokines, interleukin-6 (IL-6) and transforming growth factor-beta 1 (TGF-{$\beta$}1), and investigated their expression and activity, as well as their relationship to key features of malignancy, in tumour samples from patients with BTC and in cultured BTC cells. METHODS: We employed five BTC cell lines (MzChA-1, gemcitabine-resistant MzChA-1, HuCCT-1, KMCH and CCLP-1) to evaluate IL-6/TGF-{$\beta$}1 expression, tumour cell invasion, EMT and chemoresistance to gemcitabine in the presence or absence of recombinant human (rh) IL-6 and TGF-{$\beta$}1. Possible pathways were evaluated with specific pathway inhibitors and small interfering RNA (siRNA). We also used 20 resected specimens from patients with BTC to verify the results in vitro. RESULTS: IL-6 and TGF-{$\beta$}1 expression was associated with features of malignancy such as EMT and chemoresistance in the four BTC cell lines. Addition of rh IL-6 and TGF-{$\beta$}1 increased endogenous IL-6 and TGF-{$\beta$}1 expression through crosstalk and induced cell invasion, EMT and chemoresistance. Smad4 functioned in this process in a dominant manner, and inhibition by SMAD4 siRNA reduced IL-6 and TGF-{$\beta$}1 expression, blocked invasion, and reversed EMT and chemoresistance in cells exposed to rh IL-6 and TGF-{$\beta$}1 and in gemcitabine-resistant cells. Immunohistochemistry in resected specimens revealed IL6, TGF-{$\beta$}1, N-cadherin and Smad4 staining at the invasion front. CONCLUSION: Crosstalk between IL-6 and TGF-{$\beta$}1 is associated with malignant features, including EMT, and Smad4 works in a dominant manner to promote these features.},
  langid = {english},
  pmid = {23298711},
  keywords = {Aged,Biliary Tract Neoplasms,Cell Line; Tumor,Cell Survival,Deoxycytidine,Drug Resistance; Neoplasm,Epithelial-Mesenchymal Transition,Female,Gene Expression Regulation; Neoplastic,Humans,Immunohistochemistry,Interleukin-6,Male,Middle Aged,Recombinant Proteins,Reverse Transcriptase Polymerase Chain Reaction,RNA Interference,Smad4 Protein,Transforming Growth Factor beta1}
}

@article{Liu:2015ey,
  title = {{{PtdIns}}(3,4,5){{P3-Dependent Activation}} of the {{mTORC2 Kinase Complex}}.},
  author = {Liu, Pengda and Gan, Wenjian and Chin, Y Rebecca and Ogura, Kohei and Guo, Jianping and Zhang, Jinfang and Wang, Bin and Blenis, John and Cantley, Lewis C and Toker, Alex and Su, Bing and Wei, Wenyi},
  year = {2015},
  month = nov,
  journal = {Cancer discovery},
  volume = {5},
  number = {11},
  pages = {1194--1209}
}

@article{francoControlInitialEndothelial2011,
  title = {Control of Initial Endothelial Spreading by Topographic Activation of Focal Adhesion Kinase},
  author = {Franco, Davide and Klingauf, Mirko and Bednarzik, Martin and Cecchini, Marco and Kurtcuoglu, Vartan and Gobrecht, Jens and Poulikakos, Dimos and Ferrari, Aldo},
  year = {2011},
  journal = {Soft Matter},
  volume = {7},
  number = {16},
  pages = {7313},
  issn = {1744-683X, 1744-6848},
  doi = {10.1039/c1sm05191a},
  langid = {english}
}

@article{linPi3kcbLinksHippoYAP2015,
  title = {Pi3kcb Links {{Hippo-YAP}} and {{PI3K-AKT}} Signaling Pathways to Promote Cardiomyocyte Proliferation and Survival},
  author = {Lin, Zhiqiang and Zhou, Pingzhu and {von Gise}, Alexander and Gu, Fei and Ma, Qing and Chen, Jinghai and Guo, Haidong and {van Gorp}, Pim R. R. and Wang, Da-Zhi and Pu, William T.},
  year = {2015},
  month = jan,
  journal = {Circulation Research},
  volume = {116},
  number = {1},
  pages = {35--45},
  issn = {1524-4571},
  doi = {10.1161/CIRCRESAHA.115.304457},
  abstract = {RATIONALE: Yes-associated protein (YAP), the nuclear effector of Hippo signaling, regulates cellular growth and survival in multiple organs, including the heart, by interacting with TEA (transcriptional enhancer activator)-domain sequence-specific DNA-binding proteins. Recent studies showed that YAP stimulates cardiomyocyte proliferation and survival. However, the direct transcriptional targets through which YAP exerts its effects are poorly defined. OBJECTIVE: To identify direct YAP targets that mediate its mitogenic and antiapoptotic effects in the heart. METHODS AND RESULTS: We identified direct YAP targets by combining differential gene expression analysis in YAP gain- and loss-of-function with genome-wide identification of YAP-bound loci using chromatin immunoprecipitation and high throughput sequencing. This screen identified Pik3cb, encoding p110{$\beta$}, a catalytic subunit of phosphoinositol-3-kinase, as a candidate YAP effector that promotes cardiomyocyte proliferation and survival. YAP and TEA-domain occupied a conserved enhancer within the first intron of Pik3cb, and this enhancer drove YAP-dependent reporter gene expression. Yap gain- and loss-of-function studies indicated that YAP is necessary and sufficient to activate the phosphoinositol-3-kinase-Akt pathway. Like Yap, Pik3cb gain-of-function stimulated cardiomyocyte proliferation, and Pik3cb knockdown dampened YAP mitogenic activity. Reciprocally, impaired heart function in Yap loss-of-function was significantly rescued by adeno-associated virus-mediated Pik3cb expression. CONCLUSIONS: Pik3cb is a crucial direct target of YAP, through which the YAP activates phosphoinositol-3-kinase-AKT pathway and regulates cardiomyocyte proliferation and survival.},
  langid = {english},
  pmcid = {PMC4282610},
  pmid = {25249570},
  keywords = {AAV,Akt,Animals,Animals; Newborn,Apoptosis Regulatory Proteins,Base Sequence,Cell Proliferation,Cell Survival,Cells; Cultured,Class Ib Phosphatidylinositol 3-Kinase,heart failure,Hippo,Mice,Molecular Sequence Data,Myocytes; Cardiac,PI3 kinase,Pik3cb,Protein-Serine-Threonine Kinases,Proto-Oncogene Proteins c-akt,Rats,regeneration,Signal Transduction,Yap},
  file = {/Users/eregan/Zotero/storage/HBW2U7B8/Lin et al. - 2015 - Pi3kcb links Hippo-YAP and PI3K-AKT signaling path.pdf;/Users/eregan/Zotero/storage/QL48YIA5/Lin et al. - 2015 - Pi3kcb Links Hippo-YAP and PI3K-AKT Signali.pdf}
}

@article{stolzCHK2BRCA1TumourSuppressor2010,
  title = {The {{CHK2-BRCA1}} Tumour Suppressor Pathway Ensures Chromosomal Stability in Human Somatic Cells},
  author = {Stolz, Ailine and Ertych, Norman and Kienitz, Anne and Vogel, Celia and Schneider, Verena and Fritz, Barbara and Jacob, Ralf and Dittmar, Gunnar and Weichert, Wilko and Petersen, Iver and Bastians, Holger},
  year = {2010},
  month = may,
  journal = {Nature Cell Biology},
  volume = {12},
  number = {5},
  pages = {492--499},
  issn = {1476-4679},
  doi = {10.1038/ncb2051},
  abstract = {Chromosomal instability (CIN) is a major hallmark of human cancer and might contribute to tumorigenesis. Genes required for the normal progression of mitosis represent potential CIN genes and, as such, are important tumour suppressors. The Chk2 kinase and its downstream targets p53 and Brca1 are tumour suppressors that have been functionally linked to the DNA damage response pathway. Here, we report a function of Chk2, independent of p53 and DNA damage, that is required for proper progression of mitosis, and for the maintenance of chromosomal stability in human somatic cells. Depletion of Chk2 or abrogation of its kinase activity causes abnormal mitotic spindle assembly associated with a delay in mitosis, which promotes the generation of lagging chromosomes, chromosome missegregation and CIN, while still allowing survival and growth. Furthermore, we have identified Brca1 as a mitotic target of the Chk2 kinase in the absence of DNA damage. Accordingly, loss of BRCA1 or its Chk2-mediated phosphorylation leads to spindle formation defects and CIN. Thus, the CHK2-BRCA1 tumour suppressor pathway is required for chromosomal stability, which might contribute to their tumour suppressor function.},
  langid = {english},
  pmid = {20364141},
  keywords = {BRCA1 Protein,Cell Line,Checkpoint Kinase 2,Chromosomal Instability,Humans,Mitosis,Phosphorylation,Protein-Serine-Threonine Kinases,Signal Transduction,Spindle Apparatus,Tumor Suppressor Proteins}
}

@article{matveevaVimentinInvolvedRegulation2015,
  title = {Vimentin Is Involved in Regulation of Mitochondrial Motility and Membrane Potential by {{Rac1}}},
  author = {Matveeva, Elena A. and Venkova, Larisa S. and Chernoivanenko, Ivan S. and Minin, Alexander A.},
  year = {2015},
  month = sep,
  journal = {Biology Open},
  volume = {4},
  number = {10},
  pages = {1290--1297},
  issn = {2046-6390},
  doi = {10.1242/bio.011874},
  abstract = {In this study we show that binding of mitochondria to vimentin intermediate filaments (VIF) is regulated by GTPase Rac1. The activation of Rac1 leads to a redoubling of mitochondrial motility in murine fibroblasts. Using double-mutants Rac1(G12V, F37L) and Rac1(G12V, Y40H) that are capable to activate different effectors of Rac1, we show that mitochondrial movements are regulated through PAK1 kinase. The involvement of PAK1 kinase is also confirmed by the fact that expression of its auto inhibitory domain (PID) blocks the effect of activated Rac1 on mitochondrial motility. The observed effect of Rac1 and PAK1 kinase on mitochondria depends on phosphorylation of the Ser-55 of vimentin. Besides the effect on motility Rac1 activation also decreases the mitochondrial membrane potential (MMP) which is detected by {$\sim$}20\% drop of the fluorescence intensity of mitochondria stained with the potential sensitive dye TMRM. One of important consequences of the discovered regulation of MMP by Rac1 and PAK1 is a spatial differentiation of mitochondria in polarized fibroblasts: at the front of the cell they are less energized (by {$\sim$}25\%) than at the rear part.},
  langid = {english},
  pmcid = {PMC4610213},
  pmid = {26369929},
  keywords = {Cytoskeleton,Mitochondria,Rac1,Vimentin intermediate filaments},
  file = {/Users/eregan/Zotero/storage/AIYZVPPZ/Matveeva et al. - 2015 - Vimentin is involved in regulation of mitochondria.pdf}
}

@article{Wang:2016ej,
  title = {{{NEDD4L Protein Catalyzes Ubiquitination}} of {{PIK3CA Protein}} and {{Regulates PI3K-AKT Signaling}}.},
  author = {Wang, Zixi and Dang, Tingting and Liu, Tingting and Chen, She and Li, Lin and Huang, Song and Fang, Min},
  year = {2016},
  month = aug,
  journal = {Journal of Biological Chemistry},
  volume = {291},
  number = {33},
  pages = {17467--17477}
}

@article{moesNovelNetworkIntegrating2012,
  title = {A Novel Network Integrating a {{miRNA-203}}/{{SNAI1}} Feedback Loop Which Regulates Epithelial to Mesenchymal Transition},
  author = {Moes, Mich{\`e}le and Le B{\'e}chec, Antony and Crespo, Isaac and Laurini, Christina and Halavatyi, Aliaksandr and Vetter, Guillaume and Del Sol, Antonio and Friederich, Evelyne},
  year = {2012},
  journal = {PloS One},
  volume = {7},
  number = {4},
  pages = {e35440},
  issn = {1932-6203},
  doi = {10.1371/journal.pone.0035440},
  abstract = {BACKGROUND: The majority of human cancer deaths are caused by metastasis. The metastatic dissemination is initiated by the breakdown of epithelial cell homeostasis. During this phenomenon, referred to as epithelial to mesenchymal transition (EMT), cells change their genetic and trancriptomic program leading to phenotypic and functional alterations. The challenge of understanding this dynamic process resides in unraveling regulatory networks involving master transcription factors (e.g. SNAI1/2, ZEB1/2 and TWIST1) and microRNAs. Here we investigated microRNAs regulated by SNAI1 and their potential role in the regulatory networks underlying epithelial plasticity. RESULTS: By a large-scale analysis on epithelial plasticity, we highlighted miR-203 and its molecular link with SNAI1 and the miR-200 family, key regulators of epithelial homeostasis. During SNAI1-induced EMT in MCF7 breast cancer cells, miR-203 and miR-200 family members were repressed in a timely correlated manner. Importantly, miR-203 repressed endogenous SNAI1, forming a double negative miR203/SNAI1 feedback loop. We integrated this novel miR203/SNAI1 with the known miR200/ZEB feedback loops to construct an a priori EMT core network. Dynamic simulations revealed stable epithelial and mesenchymal states, and underscored the crucial role of the miR203/SNAI1 feedback loop in state transitions underlying epithelial plasticity. CONCLUSION: By combining computational biology and experimental approaches, we propose a novel EMT core network integrating two fundamental negative feedback loops, miR203/SNAI1 and miR200/ZEB. Altogether our analysis implies that this novel EMT core network could function as a switch controlling epithelial cell plasticity during differentiation and cancer progression.},
  langid = {english},
  pmcid = {PMC3325969},
  pmid = {22514743},
  keywords = {Cell Line; Tumor,Cell Movement,Epithelial-Mesenchymal Transition,Gene Expression Regulation; Neoplastic,Homeodomain Proteins,Humans,MicroRNAs,Nuclear Proteins,Repressor Proteins,Reverse Transcriptase Polymerase Chain Reaction,Snail Family Transcription Factors,Transcription Factors,Twist-Related Protein 1,Zinc Finger E-box Binding Homeobox 2,Zinc Finger E-box-Binding Homeobox 1}
}

@article{dingDownregulationMyeloidCell2008,
  title = {Down-Regulation of Myeloid Cell Leukemia-1 through Inhibiting {{Erk}}/{{Pin}} 1 Pathway by Sorafenib Facilitates Chemosensitization in Breast Cancer},
  author = {Ding, Qingqing and Huo, Longfei and Yang, Jer-Yen and Xia, Weiya and Wei, Yongkun and Liao, Yong and Chang, Chun-Ju and Yang, Yan and Lai, Chien-Chen and Lee, Dung-Fang and Yen, Chia-Jui and Chen, Yun-Ju Rita and Hsu, Jung-Mao and Kuo, Hsu-Ping and Lin, Chun-Yi and Tsai, Fuu-Jen and Li, Long-Yuan and Tsai, Chang-Hai and Hung, Mien-Chie},
  year = {2008},
  month = aug,
  journal = {Cancer Research},
  volume = {68},
  number = {15},
  pages = {6109--6117},
  issn = {1538-7445},
  doi = {10.1158/0008-5472.CAN-08-0579},
  abstract = {Myeloid cell leukemia-1 (Mcl-1), a Bcl-2-like antiapoptotic protein, plays a role in cell immortalization and chemoresistance in a number of human malignancies. A peptidyl-prolyl cis/trans isomerase, Pin1 is involved in many cellular events, such as cell cycle progression, cell proliferation, and differentiation through isomerizing prophosphorylated substrates. It has been reported that down-regulation of Pin1 induces apoptosis, and that Erk phosphorylates and up-regulates Mcl-1; however, the underlying mechanisms for the two phenomena are not clear yet. Here, we showed that Pin 1 stabilizes Mcl-1, which is required for Mcl-1 posphorylation by Erk. First, we found expression of Mcl-1 and Pin1 were positively correlated and associated with poor survival in human breast cancer. We then showed that Erk could phosphorylate Mcl-1 at two consensus residues, Thr 92 and 163, which is required for the association of Mcl-1 and Pin1, resulting in stabilization of Mcl-1. Moreover, Pin1 is also required for the up-regulation of Mcl-1 by Erk activation. Based on this newly identified mechanism of Mcl-1 stabilization, two strategies were used to overcome Mcl-1-mediated chemoresistance: inhibiting Erk by Sorafenib, an approved clinical anticancer drug, or knocking down Pin1 by using a SiRNA technique. In conclusion, the current report not only unravels a novel mechanism to link Erk/Pin1 pathway and Mcl-1-mediated chemoresistance but also provides a plausible combination therapy, Taxol (Paclitaxel) plus Sorafenib, which was shown to be effective in killing breast cancer cells.},
  langid = {english},
  pmcid = {PMC2676572},
  pmid = {18676833},
  keywords = {Antineoplastic Agents,Benzenesulfonates,Breast Neoplasms,Cell Line; Tumor,Down-Regulation,Humans,MAP Kinase Signaling System,Mutagenesis; Site-Directed,Myeloid Cell Leukemia Sequence 1 Protein,Niacinamide,NIMA-Interacting Peptidylprolyl Isomerase,Peptidylprolyl Isomerase,Phenylurea Compounds,Phosphorylation,Proto-Oncogene Proteins c-bcl-2,Pyridines,Sorafenib},
  file = {/Users/eregan/Zotero/storage/5PJGSVC5/Ding et al. - 2008 - Down-regulation of myeloid cell leukemia-1 through.pdf;/Users/eregan/Zotero/storage/A4Z7SYGM/Ding et al. - 2008 - Down-regulation of myeloid cell leukemia-1 through.pdf;/Users/eregan/Zotero/storage/WCVNW7R6/Ding et al. - 2008 - Down-regulation of myeloid cell leukemia-1 through.pdf}
}

@article{rossDifferentialRegulationAMP2016,
  title = {Differential Regulation by {{AMP}} and {{ADP}} of {{AMPK}} Complexes Containing Different {$\gamma$} Subunit Isoforms},
  author = {Ross, Fiona A. and Jensen, Thomas E. and Hardie, D. Grahame},
  year = {2016},
  month = jan,
  journal = {The Biochemical Journal},
  volume = {473},
  number = {2},
  pages = {189--199},
  issn = {1470-8728},
  doi = {10.1042/BJ20150910},
  abstract = {The {$\gamma$} subunits of heterotrimeric AMPK complexes contain the binding sites for the regulatory adenine nucleotides AMP, ADP and ATP. We addressed whether complexes containing different {$\gamma$} isoforms display different responses to adenine nucleotides by generating cells stably expressing FLAG-tagged versions of the {$\gamma$}1, {$\gamma$}2 or {$\gamma$}3 isoform. When assayed at a physiological ATP concentration (5 mM), {$\gamma$}1- and {$\gamma$}2-containing complexes were allosterically activated almost 10-fold by AMP, with EC50 values one to two orders of magnitude lower than the ATP concentration. By contrast, {$\gamma$}3 complexes were barely activated by AMP under these conditions, although we did observe some activation at lower ATP concentrations. Despite this, all three complexes were activated, due to increased Thr(172) phosphorylation, when cells were incubated with mitochondrial inhibitors that increase cellular AMP. With {$\gamma$}1 complexes, activation and Thr(172) phosphorylation induced by the upstream kinase LKB1 [liver kinase B1; but not calmodulin-dependent kinase kinase (CaMKK{$\beta$})] in cell-free assays was markedly promoted by AMP and, to a smaller extent and less potently, by ADP. However, effects of AMP or ADP on activation and phosphorylation of the {$\gamma$}2 and {$\gamma$}3 complexes were small or insignificant. Binding of AMP or ADP protected all three {$\gamma$} subunit complexes against inactivation by Thr(172) dephosphorylation; with {$\gamma$}2 complexes, ADP had similar potency to AMP, but with {$\gamma$}1 and {$\gamma$}3 complexes, ADP was less potent than AMP. Thus, AMPK complexes containing different {$\gamma$} subunit isoforms respond differently to changes in AMP, ADP or ATP. These differences may tune the responses of the isoforms to fit their differing physiological roles.},
  langid = {english},
  pmcid = {PMC4700476},
  pmid = {26542978},
  keywords = {adenine nucleotides,adenosine 5'-diphosphate (ADP),adenosine 5'-phosphate (AMP),adenosine 5'-phosphate (AMP)-activated protein kinase (AMPK),adenosine 5'-triphosphate (ATP),Adenosine Diphosphate,Adenosine Monophosphate,AMP-Activated Protein Kinases,Dose-Response Relationship; Drug,HEK293 Cells,Humans,Protein Isoforms,Protein Subunits},
  file = {/Users/eregan/Zotero/storage/SQ7ZZ7Z9/Ross et al. - 2016 - Differential regulation by AMP and ADP of AMPK com.pdf}
}

@article{Gershenson:updating_schemes,
  title = {Phase {{Transitions}} in {{Random Boolean Networks}} with {{Different Updating Schemes}}},
  author = {Gershenson, Carlos},
  year = {2003},
  journal = {arXiv.org:nlin/0311008}
}

@article{linInterplayChemotaxisContact2015,
  title = {Interplay between Chemotaxis and Contact Inhibition of Locomotion Determines Exploratory Cell Migration},
  author = {Lin, Benjamin and Yin, Taofei and Wu, Yi I. and Inoue, Takanari and Levchenko, Andre},
  year = {2015},
  month = apr,
  journal = {Nature Communications},
  volume = {6},
  pages = {6619},
  issn = {2041-1723},
  doi = {10.1038/ncomms7619},
  abstract = {Directed cell migration in native environments is influenced by multiple migratory cues. These cues may include simultaneously occurring attractive soluble growth factor gradients and repulsive effects arising from cell-cell contact, termed contact inhibition of locomotion (CIL). How single cells reconcile potentially conflicting cues remains poorly understood. Here we show that a dynamic crosstalk between epidermal growth factor (EGF)-mediated chemotaxis and CIL guides metastatic breast cancer cell motility, whereby cells become progressively insensitive to CIL in a chemotactic input-dependent manner. This balance is determined via integration of protrusion-enhancing signalling from EGF gradients and protrusion-suppressing signalling induced by CIL, mediated in part through EphB. Our results further suggest that EphB and EGF signalling inputs control protrusion formation by converging onto regulation of phosphatidylinositol 3-kinase (PI3K). We propose that this intricate interplay may enhance the spread of loose cell ensembles in pathophysiological conditions such as cancer, and possibly other physiological settings.},
  langid = {english},
  pmcid = {PMC4391292},
  pmid = {25851023},
  keywords = {Animals,Blotting; Western,Cell Line; Tumor,Cell Movement,Chemotaxis,Contact Inhibition,Epidermal Growth Factor,Female,Gene Knockdown Techniques,Image Processing; Computer-Assisted,Immunohistochemistry,Mammary Neoplasms; Animal,Rats,Receptor; EphB3,Receptors; Eph Family,Reverse Transcriptase Polymerase Chain Reaction},
  file = {/Users/eregan/Zotero/storage/N2FLP22L/Lin et al. - 2015 - Interplay between chemotaxis and contact inhibitio.pdf}
}

@article{foryst-ludwigP21activatedKinaseActivates2000,
  title = {P21-Activated Kinase 1 Activates the Nuclear Factor Kappa {{B}} ({{NF-kappa B}})-Inducing Kinase-{{Ikappa B}} Kinases {{NF-kappa B}} Pathway and Proinflammatory Cytokines in {{Helicobacter}} Pylori Infection},
  author = {{Foryst-Ludwig}, A. and Naumann, M.},
  year = {2000},
  month = dec,
  journal = {The Journal of Biological Chemistry},
  volume = {275},
  number = {50},
  pages = {39779--39785},
  issn = {0021-9258},
  doi = {10.1074/jbc.M007617200},
  abstract = {Helicobacter pylori, the causative agent of several human gastric diseases, induces activation of the immediate early response transcription factor nuclear factor kappaB (NF-kappaB), which subsequently triggers release of proinflammatory cytokines in colonized epithelial cells. Here we report that in H. pylori infection p21-activated kinase 1 (PAK1) activates NF-kappaB. Activated PAK1 associates with NF-kappaB-inducing kinase, which upon activation directs the activity of IkappaB kinases to IkappaBalpha. Our results indicate that in epithelial cells PAK1 participates in a unique pathway that links H. pylori-dependent effector molecules to the activation of NF-kappaB and the induction of the innate immune response.},
  langid = {english},
  pmid = {11016939},
  keywords = {Cell Line,Electrophoresis; Polyacrylamide Gel,Enzyme Activation,Genes; Reporter,HeLa Cells,Helicobacter pylori,Humans,I-kappa B Kinase,Immunoblotting,Models; Biological,NF-kappa B,p21-Activated Kinases,Phosphorylation,Precipitin Tests,Protein Serine-Threonine Kinases,Reverse Transcriptase Polymerase Chain Reaction,Time Factors,Transfection,Tumor Necrosis Factor-alpha}
}

@article{keepBloodbrainBarrierFunction2008,
  title = {Blood-Brain Barrier Function in Intracerebral Hemorrhage},
  author = {Keep, R. F. and Xiang, J. and Ennis, S. R. and Andjelkovic, A. and Hua, Y. and Xi, G. and Hoff, J. T.},
  year = {2008},
  journal = {Acta Neurochirurgica. Supplement},
  volume = {105},
  pages = {73--77},
  issn = {0065-1419},
  abstract = {In this paper, we review current knowledge on blood-brain barrier (BBB) dysfunction following intracerebral hemorrhage (ICH). BBB disruption is a hallmark of ICH-induced brain injury. Such disruption contributes to edema formation, the influx of leukocytes, and the entry of potentially neuroactive agents into the perihematomal brain, all of which may contribute to brain injury. A range of factors have been implicated in inducing BBB disruption, including inflammatory mediators (e.g., cytokines and chemokines), thrombin, hemoglobin breakdown products, oxidative stress, complement, and matrix metalloproteinases. While there is interaction between some of these mediators, it is probable that prevention of ICH-induced BBB disruption will involve blocking multiple pathways or blocking a common end pathway (e.g., by stabilizing tight junction structure). While the effects of ICH on BBB passive permeability have been extensively examined, effects on other 'barrier' properties (metabolic and transport functions) have been less well-studied. However, recent data suggests that ICH can affect transport and that this may help protect the BBB and the brain. Indeed, it is possible in small bleeds that BBB disruption may be beneficial, and it is only in the presence of larger bleeds that disruption has detrimental effects.},
  langid = {english},
  pmid = {19066086},
  keywords = {Animals,Blood-Brain Barrier,Cerebral Hemorrhage,Humans}
}

@article{wileyMitochondrialDysfunctionInduces2016,
  title = {Mitochondrial {{Dysfunction Induces Senescence}} with a {{Distinct Secretory Phenotype}}},
  author = {Wiley, Christopher~D. and Velarde, Michael~C. and Lecot, Pacome and Liu, Su and Sarnoski, Ethan~A. and Freund, Adam and Shirakawa, Kotaro and Lim, Hyung~W. and Davis, Sonnet~S. and Ramanathan, Arvind and Gerencser, Akos~A. and Verdin, Eric and Campisi, Judith},
  year = {2016},
  month = feb,
  journal = {Cell Metabolism},
  volume = {23},
  number = {2},
  pages = {303--314},
  issn = {15504131},
  doi = {10.1016/j.cmet.2015.11.011},
  abstract = {Cellular senescence permanently arrests cell proliferation, often accompanied by a multi-faceted senescence-associated secretory phenotype (SASP). Loss of mitochondrial function can drive age-related declines in the function of many post-mitotic tissues, but little is known about how mitochondrial dysfunction affects mitotic tissues. We show here that several manipulations that compromise mitochondrial function in proliferating human cells induce a senescence growth arrest with a modified SASP that lacks the IL-1-dependent inflammatory arm. Cells that underwent mitochondrial dysfunction-associated senescence (MiDAS) had lower NAD+/NADH ratios, which caused both the growth arrest and prevented the IL-1-associated SASP through AMPK-mediated p53 activation. Progeroid mice that rapidly accrue mtDNA mutations accumulated senescent cells with a MiDAS SASP in vivo, which suppressed adipogenesis and stimulated keratinocyte differentiation in cell culture. Our data identify a distinct senescence response and provide a mechanism by which mitochondrial dysfunction can drive aging phenotypes.},
  langid = {english},
  file = {/Users/eregan/Zotero/storage/Q2WYWYNJ/Wiley et al. - 2016 - Mitochondrial Dysfunction Induces Senescence with .pdf}
}

@article{ladouxMechanotransductionMachineryWork2015,
  title = {The Mechanotransduction Machinery at Work at Adherens Junctions},
  author = {Ladoux, B. and Nelson, W. J. and Yan, J. and M{\`e}ge, R. M.},
  year = {2015},
  month = oct,
  journal = {Integrative Biology: Quantitative Biosciences from Nano to Macro},
  volume = {7},
  number = {10},
  pages = {1109--1119},
  issn = {1757-9708},
  doi = {10.1039/c5ib00070j},
  abstract = {The shaping of a multicellular body, and the maintenance and repair of adult tissues require fine-tuning of cell adhesion responses and the transmission of mechanical load between the cell, its neighbors and the underlying extracellular matrix. A growing field of research is focused on how single cells sense mechanical properties of their micro-environment (extracellular matrix, other cells), and on how mechanotransduction pathways affect cell shape, migration, survival as well as differentiation. Within multicellular assemblies, the mechanical load imposed by the physical properties of the environment is transmitted to neighboring cells. Force imbalance at cell-cell contacts induces essential morphogenetic processes such as cell-cell junction remodeling, cell polarization and migration, cell extrusion and cell intercalation. However, how cells respond and adapt to the mechanical properties of neighboring cells, transmit forces, and transform mechanical signals into chemical signals remain open questions. A defining feature of compact tissues is adhesion between cells at the specialized adherens junction (AJ) involving the cadherin super-family of Ca(2+)-dependent cell-cell adhesion proteins (e.g., E-cadherin in epithelia). Cadherins bind to the cytoplasmic protein {$\beta$}-catenin, which in turn binds to the filamentous (F)-actin binding adaptor protein {$\alpha$}-catenin, which can also recruit vinculin, making the mechanical connection between cell-cell adhesion proteins and the contractile actomyosin cytoskeleton. The cadherin-catenin adhesion complex is a key component of the AJ, and contributes to cell assembly stability and dynamic cell movements. It has also emerged as the main route of propagation of forces within epithelial and non-epithelial tissues. Here, we discuss recent molecular studies that point toward force-dependent conformational changes in {$\alpha$}-catenin that regulate protein interactions in the cadherin-catenin adhesion complex, and show that {$\alpha$}-catenin is the core mechanosensor that allows cells to locally sense, transduce and adapt to environmental mechanical constrains.},
  langid = {english},
  pmcid = {PMC4593723},
  pmid = {25968913},
  keywords = {Actins,Adherens Junctions,Animals,Biomechanical Phenomena,Cadherins,Catenins,Cell Adhesion,Cellular Microenvironment,Humans,Mechanotransduction; Cellular,Models; Biological,Protein Conformation,Protein Unfolding},
  file = {/Users/eregan/Zotero/storage/C4UZHMRH/Ladoux et al. - 2015 - The mechanotransduction machinery at work at adher.pdf}
}

@article{howard-varonaLysogenyNatureMechanisms2017,
  title = {Lysogeny in Nature: Mechanisms, Impact and Ecology of Temperate Phages},
  shorttitle = {Lysogeny in Nature},
  author = {{Howard-Varona}, Cristina and Hargreaves, Katherine R and Abedon, Stephen T and Sullivan, Matthew B},
  year = {2017},
  month = jul,
  journal = {The ISME Journal},
  volume = {11},
  number = {7},
  pages = {1511--1520},
  issn = {1751-7362},
  doi = {10.1038/ismej.2017.16},
  abstract = {Viruses that infect bacteria (phages) can influence bacterial community dynamics, bacterial genome evolution and ecosystem biogeochemistry. These influences differ depending on whether phages establish lytic, chronic or lysogenic infections. Although the first two produce virion progeny, with lytic infections resulting in cell destruction, phages undergoing lysogenic infections replicate with cells without producing virions. The impacts of lysogeny are numerous and well-studied at the cellular level, but ecosystem-level consequences remain underexplored compared to those of lytic infections. Here, we review lysogeny from molecular mechanisms to ecological patterns to emerging approaches of investigation. Our goal is to highlight both its diversity and importance in complex communities. Altogether, using a combined viral ecology toolkit that is applied across broad model systems and environments will help us understand more of the diverse lifestyles and ecological impacts of lysogens in nature.},
  pmcid = {PMC5520141},
  pmid = {28291233},
  file = {/Users/eregan/Zotero/storage/8W47BNPI/Howard-Varona et al. - 2017 - Lysogeny in nature mechanisms, impact and ecology.pdf}
}

@article{huAMPKMFN2AxisRegulates2020,
  title = {The {{AMPK-MFN2}} Axis Regulates {{MAM}} Dynamics and Autophagy Induced by Energy Stresses},
  author = {Hu, Yongquan and Chen, Hao and Zhang, Luying and Lin, Xiaoying and Li, Xia and Zhuang, Haixia and Fan, Hualin and Meng, Tian and He, Zhengjie and Huang, Haofeng and Gong, Qing and Zhu, Dongxing and Xu, Yiming and He, Pengcheng and Li, Longxuan and Feng, Du},
  year = {2020},
  month = apr,
  journal = {Autophagy},
  pages = {1--15},
  issn = {1554-8635},
  doi = {10.1080/15548627.2020.1749490},
  abstract = {Energy deprivation activates the cellular energy sensor AMP-activated protein kinase (AMPK), which in turn induces macroautophagy/autophagy. The mitochondrial-associated ER membrane (MAM) plays a key role in mitochondrial division and autophagy, and the mitochondrial fusion protein MFN2 (mitofusin 2) tethers the MAM, but the mechanism by which AMPK and MFN2 regulate autophagy in response to energy stress remains unclear. Here, we found that energy stress not only triggers mitochondrial fission and autophagy, but more importantly increases the number of MAMs, a process that requires AMPK. Interestingly, under energy stress, considerable amounts of AMPK translocate from cytosol to the MAM and the mitochondrion as mitochondrial fission occurs. Unexpectedly, AMPK interacts directly with MFN2. The autophagic ability of mouse embryonic fibroblasts (MEFs) lacking MFN2 (mfn2-/-) is significantly attenuated in response to energy stress as compared to wild-type MEFs (WT MEFs), while re-expression of MFN2 in mfn2-/- cells rescues the autophagy defects of these cells. The abundance of MAMs is also greatly reduced in MFN2-deficient cells. Functional experiments show that the oxygen consumption rate and the glycolytic function of cells lacking MFN2 but not MFN1 are obviously attenuated, and MFN2 is important for cell survival under energy stress. In conclusion, our study establishes the molecular link between the energy sensor AMPK and the MAM tether MFN2, and reveals the important role of AMPK and MFN2 in energy stress-induced autophagy and MAM dynamics.Abbreviations: ACTB, actin beta; AMPK, AMP-activated protein kinase; BECN1, beclin 1; CANX, calnexin; ER, endoplasmic reticulum; HRP, horseradish peroxidase; EM, electron microscopy; FL, full-length; KD, kinase dead, KO, knockout; MAb, monoclonal antibody; MAMs, mitochondria-associated membranes; MAP1LC3/LC3B, microtubule associated protein 1 light chain 3; MFN2, mitofusin 2; OPA1, OPA1 mitochondrial dynamin like GTPase; PAb, polyclonal antibody; PtdIns3K, class III phosphatidylinositol 3-kinase; PtdIns3P, phosphatidylinositol 3-phosphate; SD, standard deviation; TEM, transmission electron microscopy; TOMM20, translocase of outer mitochondrial membrane 20; ULK1, unc-51 like autophagy activating kinase 1; MEF, mouse embryonic fibroblast; WT, wildtype.},
  langid = {english},
  pmid = {32249716},
  keywords = {AMPK,autophagy,MAM,metformin,MFN2,mitochondrial fission}
}

@article{dharProteolyticCleavageP702009,
  title = {Proteolytic Cleavage of P70 Ribosomal {{S6}} Kinase by Caspase-3 during {{DNA}} Damage-Induced Apoptosis},
  author = {Dhar, Rohini and Persaud, Shalini D. and Mireles, Joe R. and Basu, Alakananda},
  year = {2009},
  month = feb,
  journal = {Biochemistry},
  volume = {48},
  number = {7},
  pages = {1474--1480},
  issn = {1520-4995},
  doi = {10.1021/bi801840s},
  abstract = {p70 S6 kinase (p70S6K) plays an important role in protein translation and cell cycle progression. Increased levels of p70S6K have been associated with drug resistance. In this study, we have investigated the involvement of p70S6K in DNA damage-induced apoptosis. The DNA-damaging agent cisplatin caused a concentration-dependent decrease in the level of full-length p70S6K in small cell lung cancer H69 and non-small cell lung cancer A549 cells with a concomitant increase in the level of an approximately 45 kDa fragment. The proteolytic cleavage of p70S6K was inhibited by a broad specificity caspase inhibitor but not by the proteosome or calpain inhibitor. Cell-permeable peptide inhibitor and siRNA against caspase-3 inhibited cisplatin-induced proteolytic cleavage of p70S6K. In vitro-translated p70S6K was cleaved by human recombinant caspase-3. Cisplatin failed to induce cleavage of p70S6K in MCF-7 cells that lack functional caspase-3, but ectopic expression of caspase-3 in MCF-7 cells resulted in the cleavage of p70S6K. p70S6K was primarily cleaved at a noncanonical recognition site, Thr-Pro-Val-Asp, after Asp-393. Site-directed mutagenesis of Asp-393 to Ala resulted in protection against cisplatin-mediated apoptosis, whereas introduction of the N-terminal cleaved fragment resulted in potentiation of cisplatin-induced apoptosis. These results suggest that p70S6K is a novel substrate for caspase-3 and that the proteolytic cleavage of p70S6K is important for cisplatin-induced apoptosis.},
  langid = {english},
  pmcid = {PMC2701466},
  pmid = {19191576},
  keywords = {Antineoplastic Agents,Apoptosis,Carcinoma; Non-Small-Cell Lung,Caspase 3,Cell Line; Tumor,Cisplatin,DNA,DNA Damage,Humans,Hydrolysis,Lung Neoplasms,Mutagenesis; Site-Directed,Ribosomal Protein S6 Kinases; 70-kDa},
  file = {/Users/eregan/Zotero/storage/DYXJFACP/Dhar et al. - 2009 - Proteolytic cleavage of p70 ribosomal S6 kinase by.pdf;/Users/eregan/Zotero/storage/Q4H2JZW4/Dhar et al. - 2009 - Proteolytic cleavage of p70 ribosomal S6 kinase by.pdf}
}

@article{cedarLinkingDNAMethylation2009,
  title = {Linking {{DNA}} Methylation and Histone Modification: Patterns and Paradigms},
  shorttitle = {Linking {{DNA}} Methylation and Histone Modification},
  author = {Cedar, Howard and Bergman, Yehudit},
  year = {2009},
  month = may,
  journal = {Nature Reviews. Genetics},
  volume = {10},
  number = {5},
  pages = {295--304},
  issn = {1471-0064},
  doi = {10.1038/nrg2540},
  abstract = {Both DNA methylation and histone modification are involved in establishing patterns of gene repression during development. Certain forms of histone methylation cause local formation of heterochromatin, which is readily reversible, whereas DNA methylation leads to stable long-term repression. It has recently become apparent that DNA methylation and histone modification pathways can be dependent on one another, and that this crosstalk can be mediated by biochemical interactions between SET domain histone methyltransferases and DNA methyltransferases. Relationships between DNA methylation and histone modification have implications for understanding normal development as well as somatic cell reprogramming and tumorigenesis.},
  langid = {english},
  pmid = {19308066},
  keywords = {Animals,DNA,DNA Methylation,DNA-Cytosine Methylases,Heterochromatin,Histone Methyltransferases,Histone-Lysine N-Methyltransferase,Histones,Humans,Models; Biological,Neoplasms}
}

@article{zhangBigWorldSmallWorld2009,
  title = {A {{Big World Inside Small-World Networks}}},
  author = {Zhang, Zhihua and Zhang, Jianzhi},
  year = {2009},
  month = may,
  journal = {PLOS ONE},
  volume = {4},
  number = {5},
  pages = {e5686},
  issn = {1932-6203},
  doi = {10.1371/journal.pone.0005686},
  abstract = {Real networks, including biological networks, are known to have the small-world property, characterized by a small ``diameter'', which is defined as the average minimal path length between all pairs of nodes in a network. Because random networks also have short diameters, one may predict that the diameter of a real network should be even shorter than its random expectation, because having shorter diameters potentially increases the network efficiency such as minimizing transition times between metabolic states in the context of metabolic networks. Contrary to this expectation, we here report that the observed diameter is greater than the random expectation in every real network examined, including biological, social, technological, and linguistic networks. Simulations show that a modest enlargement of the diameter beyond its expectation allows a substantial increase of the network modularity, which is present in all real networks examined. Hence, short diameters appear to be sacrificed for high modularities, suggesting a tradeoff between network efficiency and advantages offered by modularity (e.g., multi-functionality, robustness, and/or evolvability).},
  langid = {english},
  keywords = {Computer networks,Genetic networks,Metabolic networks,Network analysis,Neural networks,Protein interaction networks,Protein metabolism,Transcriptional control},
  file = {/Users/eregan/Zotero/storage/7QF5E3M8/Zhang and Zhang - 2009 - A Big World Inside Small-World Networks.pdf;/Users/eregan/Zotero/storage/AAAI5G4A/article.html}
}

@article{nelsonRemodelingEpithelialCell2009,
  title = {Remodeling Epithelial Cell Organization: Transitions between Front-Rear and Apical-Basal Polarity},
  shorttitle = {Remodeling Epithelial Cell Organization},
  author = {Nelson, W. James},
  year = {2009},
  month = jul,
  journal = {Cold Spring Harbor Perspectives in Biology},
  volume = {1},
  number = {1},
  pages = {a000513},
  issn = {1943-0264},
  doi = {10.1101/cshperspect.a000513},
  abstract = {Polarized epithelial cells have a distinctive apical-basal axis of polarity for vectorial transport of ions and solutes across the epithelium. In contrast, migratory mesenchymal cells have a front-rear axis of polarity. During development, mesenchymal cells convert to epithelia by coalescing into aggregates that undergo epithelial differentiation. Signaling networks and protein complexes comprising Rho family GTPases, polarity complexes (Crumbs, PAR, and Scribble), and their downstream effectors, including the cytoskeleton and the endocytic and exocytic vesicle trafficking pathways, together regulate the distributions of plasma membrane and cytoskeletal proteins between front-rear and apical-basal polarity. The challenge is to understand how these regulators and effectors are adapted to regulate symmetry breaking processes that generate cell polarities that are specialized for different cellular activities and functions.},
  langid = {english},
  pmcid = {PMC2742086},
  pmid = {20066074},
  keywords = {Animals,Body Patterning,Cell Adhesion,Cell Polarity,Dictyostelium,Endocytosis,Epithelial Cells,Exocytosis,Humans,Models; Biological,rho GTP-Binding Proteins,Signal Transduction},
  file = {/Users/eregan/Zotero/storage/MRGRJ2JU/Nelson - 2009 - Remodeling epithelial cell organization transitio.pdf}
}

@article{khwajaMatrixAdhesionRas1997,
  title = {Matrix Adhesion and {{Ras}} Transformation Both Activate a Phosphoinositide 3-{{OH}} Kinase and Protein Kinase {{B}}/{{Akt}} Cellular Survival Pathway},
  author = {Khwaja, A and {Rodriguez-Viciana}, P and Wennstr{\"o}m, S and Warne, P H and Downward, J},
  year = {1997},
  month = may,
  journal = {The EMBO Journal},
  volume = {16},
  number = {10},
  pages = {2783--2793},
  issn = {14602075},
  doi = {10.1093/emboj/16.10.2783},
  file = {/Users/eregan/Zotero/storage/UIDF5LPT/Khwaja - 1997 - Matrix adhesion and Ras transformation both activa.pdf}
}

@article{Gardner:2017fd,
  title = {The {{High-Affinity Interaction}} between {{ORC}} and {{DNA}} That {{Is Required}} for {{Replication Licensing Is Inhibited}} by 2-{{Arylquinolin-4-Amines}}.},
  author = {Gardner, Nicola J and Gillespie, Peter J and Carrington, Jamie T and Shanks, Emma J and McElroy, Stuart P and Haagensen, Emma J and Frearson, Julie A and Woodland, Andrew and Blow, J Julian},
  year = {2017},
  month = aug,
  journal = {Cell chemical biology},
  volume = {24},
  number = {8},
  pages = {981-992.e4}
}

@article{jeltschNewConceptsDNA2014,
  title = {New Concepts in {{DNA}} Methylation},
  author = {Jeltsch, Albert and Jurkowska, Renata Z.},
  year = {2014},
  month = jul,
  journal = {Trends in Biochemical Sciences},
  volume = {39},
  number = {7},
  pages = {310--318},
  issn = {0968-0004},
  doi = {10.1016/j.tibs.2014.05.002},
  abstract = {The widely-cited model of maintenance of DNA methylation at CpG sites implies that DNA methylation is introduced by the Dnmt3 de novo DNA methyltransferases during early development, and methylation at hemimethylated CpG sites is specifically maintained by the Dnmt1 maintenance methyltransferase. However, substantial experimental evidence from the past decade indicates that this simple model needs to be revised. DNA methylation can be described by a dynamic stochastic model, in which DNA methylation at each site is determined by the local activity of DNA methyltransferases (Dnmts), DNA demethylases, and the DNA replication rate. Through the targeting and regulation of these enzymes, DNA methylation is controlled by the network of chromatin marks.},
  langid = {english},
  pmid = {24947342},
  keywords = {Animals,Chromatin,DNA methylation,DNA Methylation,DNA methyltransferase regulation,DNA methyltransferase specificity,DNA Replication,epigenetic inheritance,Humans,Methyltransferases,stochastic model}
}

@article{abercrombieContactInhibitionMalignancy1979,
  title = {Contact Inhibition and Malignancy},
  author = {Abercrombie, M.},
  year = {1979},
  month = sep,
  journal = {Nature},
  volume = {281},
  number = {5729},
  pages = {259--262},
  issn = {0028-0836},
  doi = {10.1038/281259a0},
  abstract = {The role of contact inhibition in influencing the behaviour of malignant cells is discussed in a review. Although tissue culture cannot simulate the immense complexity of the conditions in vivo, some of the distinctive features of malignant invasion can be conveniently observed with this technique. The evidence derived from this technique indicates that defective contact inhibition of movement of malignant cells does contribute to their invasiveness.},
  langid = {english},
  pmid = {551275},
  keywords = {Animals,Cell Adhesion,Cell Movement,Cell Nucleus,Cell Transformation; Neoplastic,Cells; Cultured,Contact Inhibition,Fibroblasts,Neoplasms; Experimental}
}

@article{mayorKeepingTouchContact2010,
  title = {Keeping in Touch with Contact Inhibition of Locomotion},
  author = {Mayor, Roberto and {Carmona-Fontaine}, Carlos},
  year = {2010},
  month = jun,
  journal = {Trends in Cell Biology},
  volume = {20},
  number = {6},
  pages = {319--328},
  issn = {1879-3088},
  doi = {10.1016/j.tcb.2010.03.005},
  abstract = {Contact inhibition of locomotion (CIL) is the process by which cells in vitro change their direction of migration upon contact with another cell. Here, we revisit the concept that CIL plays a central role in the migration of single cells and in collective migration, during both health and disease. Importantly, malignant cells exhibit a diminished CIL behaviour which allows them to invade healthy tissues. Accumulating evidence indicates that CIL occurs in vivo and that regulation of small Rho GTPases is important in the collapse of cell protrusions upon cell contact, the first step of CIL. Finally, we propose possible cell surface proteins that could be involved in the initial contact that regulates Rho GTPases during CIL.},
  langid = {english},
  pmcid = {PMC2927909},
  pmid = {20399659},
  keywords = {Animals,Cell Movement,Cell Polarity,Contact Inhibition,Humans,Membrane Proteins,Neoplasms},
  file = {/Users/eregan/Zotero/storage/D4APY5HG/Mayor and Carmona-Fontaine - 2010 - Keeping in touch with contact inhibition of locomo.pdf}
}

@article{geraldoMicroRNAMiR146b5pRegulates2012,
  title = {{{MicroRNA miR-146b-5p}} Regulates Signal Transduction of {{TGF-$\beta$}} by Repressing {{SMAD4}} in Thyroid Cancer},
  author = {Geraldo, M. V. and Yamashita, A. S. and Kimura, E. T.},
  year = {2012},
  month = apr,
  journal = {Oncogene},
  volume = {31},
  number = {15},
  pages = {1910--1922},
  issn = {1476-5594},
  doi = {10.1038/onc.2011.381},
  abstract = {MicroRNAs (miRNA) are small non-coding RNAs involved in post-transcriptional gene regulation that have crucial roles in several types of tumors, including papillary thyroid carcinoma (PTC). miR-146b-5p is overexpressed in PTCs and is regarded as a relevant diagnostic marker for this type of cancer. A computational search revealed that miR-146b-5p putatively binds to the 3' untranslated region (UTR) of SMAD4, an important member of the transforming growth factor {$\beta$} (TGF-{$\beta$}) signaling pathway. The TGF-{$\beta$} pathway is a negative regulator of thyroid follicular cell growth, and the mechanism by which thyroid cancer cells evade its inhibitory signal remains unclear. We questioned whether the modulation of the TGF-{$\beta$} pathway by miR-146b-5p can contribute to thyroid tumorigenesis. Luciferase reporter assay confirmed the direct binding of miR-146b-5p on the SMAD4 3'UTR. Specific inhibition of miR-146b-5p with a locked nucleic acid-modified anti-miR-146b oligonucleotide significantly increased SMAD4 levels in the human papillary carcinoma cell lines, TPC-1 and BCPAP. Moreover, suppression of miR-146b-5p increased the cellular response to the TGF-{$\beta$} anti-proliferative signal, significantly decreasing the proliferation rate. The overexpression of miR-146b-5p in normal rat follicular PCCL3 cells decreased SMAD4 levels and disrupted TGF-{$\beta$} signal transduction. MiR-146b-5p overexpression in PCCL3 cells also significantly increased cell proliferation in the absence of thyroid-stimulating hormone and conferred resistance to TGF-{$\beta$}-mediated cell-cycle arrest. Additionally, the activation of thyroid most common oncogenes RET/PTC3 and BRAF in PCCL3 cells upregulated miR-146b-5p expression. Our results confirm the oncogenic role of miR-146b-5p in thyroid follicular cells and contribute to knowledge regarding the modulation of TGF-{$\beta$} signal transduction by miRNAs in PTCs.},
  langid = {english},
  pmid = {21874046},
  keywords = {3' Untranslated Regions,Animals,Carcinoma; Papillary,Cell Line; Tumor,Cell Transformation; Neoplastic,Gene Expression Regulation; Neoplastic,Humans,MicroRNAs,Oncogenes,Rats,Signal Transduction,Smad4 Protein,Thyroid Gland,Thyroid Neoplasms,Transforming Growth Factor beta},
  file = {/Users/eregan/Zotero/storage/PLNMIHGF/Geraldo et al. - 2012 - MicroRNA miR-146b-5p regulates signal transduction.pdf}
}

@article{heubergerInterplayCadherinmediatedCell2010,
  title = {Interplay of Cadherin-Mediated Cell Adhesion and Canonical {{Wnt}} Signaling},
  author = {Heuberger, Julian and Birchmeier, Walter},
  year = {2010},
  month = feb,
  journal = {Cold Spring Harbor Perspectives in Biology},
  volume = {2},
  number = {2},
  pages = {a002915},
  issn = {1943-0264},
  doi = {10.1101/cshperspect.a002915},
  abstract = {The epithelial-mesenchymal transition is essential in both embryonic development and the progression of carcinomas. Wnt signaling and cadherin-mediated adhesion have been implicated in both processes; clarifying their role will depend on linking them to rearrangements of cellular structure and behavior. beta-Catenin is an essential molecule both in cadherin-mediated cell adhesion and in canonical Wnt signaling. Numerous experiments have shown that the loss of cadherin-mediated cell adhesion can promote beta-catenin release and signaling; this is accomplished by proteases, protein kinases and other molecules. Cadherin loss can also signal to several other regulatory pathways. Additionally, many target genes of Wnt signaling influence cadherin adhesion. The most conspicuous of these Wnt target genes encode the transcription factors Twist and Slug, which directly inhibit the E-cadherin gene promoter. Other Wnt/beta-catenin target genes encode metalloproteases or the cell adhesion molecule L1, which favor the degradation of E-cadherin. These factors provide a mechanism whereby cadherin loss and increased Wnt signaling induce epithelial-mesenchymal transition in both carcinomas and development.},
  langid = {english},
  pmcid = {PMC2828280},
  pmid = {20182623},
  keywords = {Animals,beta Catenin,Cadherins,Cell Adhesion,Epithelium,Gene Expression Regulation; Developmental,Gene Expression Regulation; Enzymologic,Humans,Mesoderm,Models; Biological,Promoter Regions; Genetic,Wnt Proteins},
  file = {/Users/eregan/Zotero/storage/LAPK2DS2/Heuberger and Birchmeier - 2010 - Interplay of cadherin-mediated cell adhesion and c.pdf}
}

@article{bouazizInteractionHIF1aVcatenin2016,
  title = {Interaction of {{HIF1$\alpha$}} and {$\beta$}-Catenin Inhibits Matrix Metalloproteinase 13 Expression and Prevents Cartilage Damage in Mice},
  author = {Bouaziz, Wafa and Sigaux, Johanna and Modrowski, Dominique and Devignes, Claire-Sophie and {Funck-Brentano}, Thomas and Richette, Pascal and Ea, Hang-Korng and Provot, Sylvain and {Cohen-Solal}, Martine and Ha{\"y}, Eric},
  year = {2016},
  month = may,
  journal = {Proceedings of the National Academy of Sciences},
  volume = {113},
  number = {19},
  pages = {5453--5458},
  publisher = {{Proceedings of the National Academy of Sciences}},
  doi = {10.1073/pnas.1514854113},
  urldate = {2023-10-19},
  abstract = {Low oxygen tension (hypoxia) regulates chondrocyte differentiation and metabolism. Hypoxia-inducible factor 1{$\alpha$} (HIF1{$\alpha$}) is a crucial hypoxic factor for chondrocyte growth and survival during development. The major metalloproteinase matrix metalloproteinase 13 (MMP13) is also associated with chondrocyte hypertrophy in adult articular cartilage, the lack of which protects from cartilage degradation and osteoarthritis (OA) in mice. MMP13 is up-regulated by the Wnt/{$\beta$}-catenin signaling, a pathway involved in chondrocyte catabolism and OA. We studied the role of HIF1{$\alpha$} in regulating Wnt signaling in cartilage and OA. We used mice with conditional knockout of Hif1{$\alpha$} ({$\increment$}Hif1{$\alpha$}chon) with joint instability. Specific loss of HIF1{$\alpha$} exacerbated MMP13 expression and cartilage destruction. Analysis of Wnt signaling in hypoxic chondrocytes showed that HIF1{$\alpha$} lowered transcription factor 4 (TCF4){\textendash}{$\beta$}-catenin transcriptional activity and inhibited MMP13 expression. Indeed, HIF1{$\alpha$} interacting with {$\beta$}-catenin displaced TCF4 from MMP13 regulatory sequences. Finally, {$\Delta$}Hif1{$\alpha$}chon mice with OA that were injected intraarticularly with PKF118-310, an inhibitor of TCF4{\textendash}{$\beta$}-catenin interaction, showed less cartilage degradation and reduced MMP13 expression in cartilage. Therefore, HIF1{$\alpha$}{\textendash}{$\beta$}-catenin interaction is a negative regulator of Wnt signaling and MMP13 transcription, thus reducing catabolism in OA. Our study contributes to the understanding of the role of HIF1{$\alpha$} in OA and highlights the HIF1{$\alpha$}{\textendash}{$\beta$}-catenin interaction, thus providing new insights into the impact of hypoxia in articular cartilage.},
  file = {/Users/grantgreene/Zotero/storage/CH4HHIM7/Bouaziz et al. - 2016 - Interaction of HIF1α and β-catenin inhibits matrix.pdf}
}

@article{solomonHysteresisMeetsCell2003,
  title = {Hysteresis Meets the Cell Cycle},
  author = {Solomon, Mark J.},
  year = {2003},
  month = feb,
  journal = {Proceedings of the National Academy of Sciences of the United States of America},
  volume = {100},
  number = {3},
  pages = {771--772},
  issn = {0027-8424},
  doi = {10.1073/pnas.0430083100},
  pmcid = {PMC298675},
  pmid = {12552095},
  file = {/Users/eregan/Zotero/storage/MD4PXLAR/Solomon - 2003 - Hysteresis meets the cell cycle.pdf}
}

@article{rothenbergLineagePlasticityCommitment2002,
  title = {Lineage Plasticity and Commitment in {{T-cell}} Development},
  author = {Rothenberg, Ellen V. and Dionne, Christopher J.},
  year = {2002},
  journal = {Immunological Reviews},
  volume = {187},
  number = {1},
  pages = {96--115},
  issn = {1600-065X},
  doi = {10.1034/j.1600-065X.2002.18709.x},
  abstract = {Summary: The earliest stages of intrathymic T-cell development include not only the acquisition of T-cell characteristics but also programmed loss of potentials for B, natural killer, and dendritic cell development. Evidence from genetics and cell-transfer studies suggests an order and some components of the mechanisms involved in loss of these options, but some of the interpretations conflict. The conflicts can be resolved by a view that postulates overlapping windows of developmental opportunity and individual mechanisms regulating progression along each pathway. This view is consistent with molecular evidence for the expression patterns of positive regulators of non-T developmental pathways, SCL, PU.1 and Id2, in early thymocytes. To some extent, overexpression of such regulators redirects thymocyte development in vitro. Specific commitment functions may normally terminate this developmental plasticity. Both PU.1 overexpression and stimulation of ectopically expressed growth factor receptors can perturb T- and myeloid/dendritic-cell divergence, but only in permissive stages. A cell-line system that approximates DN3-stage thymocytes reveals that PU.1 can alter specification even in a homogeneous population. However, the response of the population to PU.1 is sharply discontinuous. These studies show a critical role for regulatory context in restricting plasticity, which is probably maintained by interacting transcription factor networks.},
  langid = {english},
  file = {/Users/eregan/Zotero/storage/C9EXMCND/j.1600-065X.2002.18709.html}
}

@article{GOLINELLI:barrier,
  title = {Barrier {{Heights}} in the {{Kauffman Model}}},
  author = {Golinelli, O and DERRIDA, B},
  year = {1989},
  journal = {Journal de Physique},
  volume = {50},
  number = {13},
  pages = {1587--1601},
  affiliation = {GOLINELLI, O (Reprint Author), CEA,INST RECH FONDAMENTALE,SERV PHYS THEOR SACLAY,F-91191 GIF SUR YVETTE,FRANCE.},
  date-added = {2010-09-03T17:30:54GMT},
  date-modified = {2014-05-13T21:22:58GMT},
  langid = {english},
  rating = {0},
  read = {Yes}
}

@article{reganDynamicalSystemsApproach2012,
  title = {Dynamical Systems Approach to Endothelial Heterogeneity},
  author = {Regan, Erzs{\'e}bet Ravasz and Aird, William C.},
  year = {2012},
  month = jun,
  journal = {Circulation Research},
  volume = {111},
  number = {1},
  pages = {110--130},
  issn = {1524-4571},
  doi = {10.1161/CIRCRESAHA.111.261701},
  abstract = {Endothelial cells display remarkable phenotypic heterogeneity. An important goal is to elucidate the scope and mechanisms of endothelial heterogeneity and to use this information to develop vascular bed-specific therapies. We reexamine our current understanding of the molecular basis of endothelial heterogeneity. We introduce multistability as a new explanatory framework in vascular biology. We draw on the field of nonlinear dynamics to propose a dynamical systems framework for modeling multistability and its derivative properties, including robustness, memory, and plasticity. Our perspective allows for both a conceptual and quantitative description of system-level features of endothelial regulation.},
  langid = {english},
  pmcid = {PMC3400545},
  pmid = {22723222},
  keywords = {Animals,Computational Biology,Endothelial Cells,Epigenesis; Genetic,Gene Regulatory Networks,Genotype,Humans,Models; Biological,Nonlinear Dynamics,Phenotype,Signal Transduction},
  file = {/Users/eregan/Zotero/storage/88S5J888/Regan and Aird - 2012 - Dynamical systems approach to endothelial heteroge.pdf}
}

@article{rouxTumorpromotingPhorbolEsters2004,
  title = {Tumor-Promoting Phorbol Esters and Activated {{Ras}} Inactivate the Tuberous Sclerosis Tumor Suppressor Complex via P90 Ribosomal {{S6}} Kinase},
  author = {Roux, Philippe P. and Ballif, Bryan A. and Anjum, Rana and Gygi, Steven P. and Blenis, John},
  year = {2004},
  month = sep,
  journal = {Proceedings of the National Academy of Sciences of the United States of America},
  volume = {101},
  number = {37},
  pages = {13489--13494},
  issn = {0027-8424},
  doi = {10.1073/pnas.0405659101},
  abstract = {Tuberous sclerosis complex (TSC) is a genetic disorder caused by mutations in either of the two tumor suppressor genes TSC1 or TSC2, which encode hamartin and tuberin, respectively. Tuberin and hamartin form a complex that inhibits signaling by the mammalian target of rapamycin (mTOR), a critical nutrient sensor and regulator of cell growth and proliferation. Phosphatidylinositol 3-kinase (PI3K) inactivates the tumor suppressor complex and enhances mTOR signaling by means of phosphorylation of tuberin by Akt. Importantly, cellular transformation mediated by phorbol esters and Ras isoforms that poorly activate PI3K promote tumorigenesis in the absence of Akt activation. In this study, we show that phorbol esters and activated Ras also induce the phosphorylation of tuberin and collaborates with the nutrient-sensing pathway to regulate mTOR effectors, such as p70 ribosomal S6 kinase 1 (S6K1). The mitogen-activated protein kinase (MAPK)-activated kinase, p90 ribosomal S6 kinase (RSK) 1, was found to interact with and phosphorylate tuberin at a regulatory site, Ser-1798, located at the evolutionarily conserved C terminus of tuberin. RSK1 phosphorylation of Ser-1798 inhibits the tumor suppressor function of the tuberin/hamartin complex, resulting in increased mTOR signaling to S6K1. Together, our data unveil a regulatory mechanism by which the Ras/MAPK and PI3K pathways converge on the tumor suppressor tuberin to inhibit its function.},
  langid = {english},
  pmcid = {PMC518784},
  pmid = {15342917},
  keywords = {Amino Acid Sequence,Animals,Cell Line,Enzyme Activation,Humans,MAP Kinase Signaling System,Models; Biological,Molecular Sequence Data,Mutation,Oncogene Protein p21(ras),Phosphatidylinositol 3-Kinases,Phosphorylation,Phosphoserine,Protein Binding,Protein Kinases,Protein-Serine-Threonine Kinases,Proteins,Proto-Oncogene Proteins,Proto-Oncogene Proteins c-akt,Repressor Proteins,Ribosomal Protein S6 Kinases; 90-kDa,Serine,Tetradecanoylphorbol Acetate,TOR Serine-Threonine Kinases,Tuberous Sclerosis,Tuberous Sclerosis Complex 1 Protein,Tuberous Sclerosis Complex 2 Protein,Tumor Suppressor Proteins},
  file = {/Users/eregan/Zotero/storage/DYUBJEXF/Roux et al. - 2004 - Tumor-promoting phorbol esters and activated Ras i.pdf;/Users/eregan/Zotero/storage/WN5FZ39B/Roux et al. - 2004 - Tumor-promoting phorbol esters and activated Ras i.pdf}
}

@article{He:2011gz,
  title = {System-Level Feedbacks Make the Anaphase Switch Irreversible.},
  author = {He, Enuo and Kapuy, Orsolya and Oliveira, Raquel A and Uhlmann, Frank and Tyson, John J and Novak, Bela},
  year = {2011},
  month = jun,
  journal = {Proceedings of the National Academy of Sciences},
  volume = {108},
  number = {24},
  pages = {10016--10021}
}

@article{linExtremesLineagePlasticity2013,
  title = {Extremes of {{Lineage Plasticity}} in the {{Drosophila Brain}}},
  author = {Lin, Suewei and Marin, Elizabeth C. and Yang, Ching-po and Kao, Chih-Fei and Apenteng, Bettye Appiah and Huang, Yaling and O'Connor, Michael B. and Truman, James W. and Lee, Tzumin},
  year = {2013},
  journal = {Current Biology},
  volume = {23},
  pages = {1908--1913},
  doi = {10.1016/j.cub.2013.07.074},
  abstract = {An often-overlooked aspect of neural plasticity is the plasticity of neuronal composition, in which the numbers of neurons of particular classes are altered in response to environment and experience. The Drosophila brain features several well-characterized lineages in which a single neuroblast gives rise to multiple neuronal classes in a stereotyped sequence during development. We find that in the intrinsic mushroom body neuron lineage, the numbers for each class are highly plastic, depending on the timing of temporal fate transitions and the rate of neuroblast proliferation. For example, mushroom body neuroblast cycling can continue under starvation conditions, uncoupled from temporal fate transitions that depend on extrinsic cues reflecting organismal growth and development. In contrast, the proliferation rates of antennal lobe lineages are closely associated with organismal development, and their temporal fate changes appear to be cell cycle-dependent, such that the same numbers and types of uniglomerular projection neurons innervate the antennal lobe following various perturbations. We propose that this surprising difference in plasticity for these brain lineages is adaptive, given their respective roles as parallel processors versus discrete carriers of olfactory information.},
  keywords = {Class,Mushroom Bodies,Neuronal Plasticity,Neurons,Stereotyping},
  file = {/Users/eregan/Zotero/storage/KC3G34G9/Lin et al. - 2013 - Extremes of Lineage Plasticity in the Drosophila B.pdf}
}

@article{AlMohanna:2004ie,
  title = {The Tumor Suppressor P16({{INK4a}}) Gene Is a Regulator of Apoptosis Induced by Ultraviolet Light and Cisplatin.},
  author = {{Al-Mohanna}, Mai A and Manogaran, Pulicat S and {Al-Mukhalafi}, Zuha and {A Al-Hussein}, Khaled and Aboussekhra, Abdelilah},
  year = {2004},
  month = jan,
  journal = {Oncogene},
  volume = {23},
  number = {1},
  pages = {201--212}
}

@article{kalinIncreasedLevelsFoxM12006,
  title = {Increased Levels of the {{FoxM1}} Transcription Factor Accelerate Development and Progression of Prostate Carcinomas in Both {{TRAMP}} and {{LADY}} Transgenic Mice},
  author = {Kalin, Tanya V. and Wang, I.-Ching and Ackerson, Timothy J. and Major, Michael L. and Detrisac, Carol J. and Kalinichenko, Vladimir V. and Lyubimov, Alexander and Costa, Robert H.},
  year = {2006},
  month = feb,
  journal = {Cancer Research},
  volume = {66},
  number = {3},
  pages = {1712--1720},
  issn = {0008-5472},
  doi = {10.1158/0008-5472.CAN-05-3138},
  abstract = {The proliferation-specific Forkhead Box M1 (FoxM1 or FoxM1b) transcription factor is overexpressed in a number of aggressive human carcinomas. Mouse hepatocytes deficient in FoxM1 fail to proliferate and are highly resistant to developing carcinogen-induced liver tumors. We previously developed a transgenic (TG) mouse line in which the ubiquitous Rosa26 promoter was used to drive expression of the human FoxM1b cDNA transgene in all mouse cell types. To investigate the role of FoxM1b in prostate cancer progression, we bred Rosa26-FoxM1b mice with both TRAMP and LADY TG mouse models of prostate cancer. We show that increased expression of FoxM1b accelerated development, proliferation, and growth of prostatic tumors in both TRAMP and LADY double TG mice. Furthermore, development of prostate carcinomas in TRAMP/Rosa26-FoxM1b double TG mice required high levels of FoxM1 protein to overcome sustained expression of the alternative reading frame tumor suppressor, a potent inhibitor of FoxM1 transcriptional activity. Depletion of FoxM1 levels in prostate cancer cell lines PC-3, LNCaP, or DU-145 by small interfering RNA transfection caused significant reduction in proliferation and anchorage-independent growth on soft agar. This phenotype was associated with increased nuclear levels of the cyclin-dependent kinase inhibitor protein p27(Kip1) and diminished expression of S-phase promoting cyclin A2 and M-phase promoting cyclin B1 proteins. Finally, we show that elevated levels of FoxM1 protein correlate with high proliferation rates in human prostate adenocarcinomas. Our results suggest that the FoxM1 transcription factor regulates development and proliferation of prostate tumors, and that FoxM1 is a novel target for prostate cancer treatment.},
  langid = {english},
  pmcid = {PMC1363687},
  pmid = {16452231},
  keywords = {Adenocarcinoma,Animals,CDC2 Protein Kinase,Cell Growth Processes,Cyclin A,Cyclin B,Cyclin B1,Disease Progression,Forkhead Box Protein M1,Forkhead Transcription Factors,Humans,Male,Mice,Mice; Inbred C57BL,Mice; Transgenic,Prostatic Neoplasms,Proteins,RNA; Messenger,RNA; Small Interfering,RNA; Untranslated,Transfection},
  file = {/Users/eregan/Zotero/storage/TBXJJZAQ/Kalin et al. - 2006 - Increased levels of the FoxM1 transcription factor.pdf;/Users/eregan/Zotero/storage/XQAMYMRN/Kalin et al. - 2006 - Increased levels of the FoxM1 transcription factor.pdf;/Users/eregan/Zotero/storage/XXTSWP3W/Kalin et al. - 2006 - Increased levels of the FoxM1 transcription factor.pdf}
}

@article{Sherr:2004cq,
  title = {Living with or without Cyclins and Cyclin-Dependent Kinases.},
  author = {Sherr, Charles J and Roberts, James M},
  year = {2004},
  month = nov,
  journal = {Genes {{\&}} Development},
  volume = {18},
  number = {22},
  pages = {2699--2711}
}

@article{doddMTORC1DrivesHIF1a2015,
  title = {{{mTORC1}} Drives {{HIF-1$\alpha$}} and {{VEGF-A}} Signalling via Multiple Mechanisms Involving {{4E-BP1}}, {{S6K1}} and {{STAT3}}},
  author = {Dodd, K. M. and Yang, J. and Shen, M. H. and Sampson, J. R. and Tee, A. R.},
  year = {2015},
  month = apr,
  journal = {Oncogene},
  volume = {34},
  number = {17},
  pages = {2239--2250},
  issn = {1476-5594},
  doi = {10.1038/onc.2014.164},
  abstract = {Recent clinical trials using rapalogues in tuberous sclerosis complex show regression in volume of typically vascularised tumours including angiomyolipomas and subependymal giant cell astrocytomas. By blocking mechanistic/mammalian target of rapamycin complex 1 (mTORC1) signalling, rapalogue efficacy is likely to occur, in part, through suppression of hypoxia-inducible factors (HIFs) and vascular endothelial growth factors (VEGFs). We show that rapamycin reduces HIF-1{$\alpha$} protein levels, and to a lesser extent VEGF-A levels, in renal cystadenoma cells in a Tsc2+/- mouse model. We established that mTORC1 drives HIF-1{$\alpha$} protein accumulation through enhanced transcription of HIF-1{$\alpha$} mRNA, a process that is blocked by either inhibition or knockdown of signal transducer and activation of transcription 3 (STAT3). Furthermore, we demonstrated that STAT3 is directly phosphorylated by mTORC1 on Ser727 during hypoxia, promoting HIF-1{$\alpha$} mRNA transcription. mTORC1 also regulates HIF-1{$\alpha$} synthesis on a translational level via co-operative regulation of both initiation factor 4E-binding protein 1 (4E-BP1) and ribosomal protein S6 kinase-1 (S6K1), whereas HIF-1{$\alpha$} degradation remains unaffected. We therefore proposed that mTORC1 drives HIF-1{$\alpha$} synthesis in a multifaceted manner through 4E-BP1/eIF4E, S6K1 and STAT3. Interestingly, we observed a disconnect between HIF-1{$\alpha$} protein levels and VEGF-A expression. Although both S6K1 and 4E-BP1 regulate HIF-1{$\alpha$} translation, VEGF-A is primarily under the control of 4E-BP1/eIF4E. S6K1 inhibition reduces HIF-1{$\alpha$} but not VEGF-A expression, suggesting that mTORC1 mediates VEGF-A expression via both HIF-1{$\alpha$}-dependent and -independent mechanisms. Our work has important implications for the treatment of vascularised tumours, where mTORC1 acts as a central mediator of STAT3, HIF-1{$\alpha$}, VEGF-A and angiogenesis via multiple signalling mechanisms.},
  langid = {english},
  pmcid = {PMC4172452},
  pmid = {24931163},
  keywords = {Adaptor Proteins Signal Transducing,Animals,Carrier Proteins,Cell Cycle Proteins,Cell Hypoxia,Cystadenocarcinoma,Eukaryotic Initiation Factors,Gene Expression Regulation Neoplastic,HEK293 Cells,Humans,Hypoxia-Inducible Factor 1 alpha Subunit,Kidney Neoplasms,Mechanistic Target of Rapamycin Complex 1,Mice,Mice Knockout,Multiprotein Complexes,Neoplasm Proteins,Phosphoproteins,Ribosomal Protein S6 Kinases 90-kDa,Signal Transduction,STAT3 Transcription Factor,TOR Serine-Threonine Kinases,Vascular Endothelial Growth Factor A}
}

@article{leePhysiologicalRestraintBak2016,
  title = {Physiological Restraint of {{Bak}} by {{Bcl-xL}} Is Essential for Cell Survival},
  author = {Lee, Erinna F. and Grabow, Stephanie and Chappaz, Stephane and Dewson, Grant and Hockings, Colin and Kluck, Ruth M. and Debrincat, Marlyse A. and Gray, Daniel H. and Witkowski, Matthew T. and Evangelista, Marco and Pettikiriarachchi, Anne and Bouillet, Philippe and Lane, Rachael M. and Czabotar, Peter E. and Colman, Peter M. and Smith, Brian J. and Kile, Benjamin T. and Fairlie, W. Douglas},
  year = {2016},
  month = may,
  journal = {Genes \& Development},
  volume = {30},
  number = {10},
  pages = {1240--1250},
  issn = {1549-5477},
  doi = {10.1101/gad.279414.116},
[truncated: 1,317,880 more chars]
