# Supplementary material for: A Boolean network model of hypoxia, mechanosensing and TGF-β signaling captures the role of phenotypic plasticity and mutations in tumor metastasis
Source: PLoS Comput Biol. 2025 Apr 16;21(4):e1012735. doi: 10.1371/journal.pcbi.1012735 (PMC12061430; doi:10.1371/journal.pcbi.1012735)
Supplement: S2 File — These include the EMT module model in.dmms format (EMT_module_Hypoxia.dmms) and an “in silico protocol” file for generating time courses to check the module’s attractors (EMT_Module.vex). (ZIP) [file pcbi.1012735.s016.zip › EMT_Module.vex]

DMMSFile: EMT_module_Hypoxia.dmms


LayerParameters{
LayerName: EMT_module_Hypoxia_Fine

Sampling{
Sample: 100 25 0.02
Sampling} 

InputSpaceDiagram{
AxesOrder: Neighbors, EMT_drivers
//OnlyBarCodesWithAny: Apoptotic_SW:Survival, Cell_Cycle_Process:Quiescence
InputSpaceDiagram}


Pulse1{
StartingModelState{
	InputCoordinate: Neighbors:0, EMT_drivers:0
//	OnlyBarCodesWithAny: Apoptotic_SW:Survival, Cell_Cycle_Process:Quiescence//, EMT:Epithelial
StartingModelState}

FlipTo: EMT_drivers, 1
Duration: 15
Pulse1}

Pulse1{
StartingModelState{
	InputCoordinate: Neighbors:1, EMT_drivers:0
//	OnlyBarCodesWithAny: Apoptotic_SW:Survival, Cell_Cycle_Process:Quiescence//, EMT:Epithelial
StartingModelState}

FlipTo: EMT_drivers, 1
Duration: 15
Pulse1}


/*
Scan{
StartingModelState{
	InputCoordinate: GF:1, CellDensity_Low:1,  TGFb_ext:0, Self_Loop:1, Trail:0, Hypoxia:0, Stiff_ECM:1
	OnlyBarCodesWithAny: Apoptotic_SW:Survival, Cell_Cycle_Process:Quiescence, EMT:Epithelial
StartingModelState}

InputFix: GF_High:0.85,  CellDensity_Low:0.85
Max_T: 1000
Relevant_T: 100000
StopPhenotypes: Apoptotic_SW:Apoptosis
ModelStepType: Synchronous
ScanSwitches: Cell_Cycle_Process, Phase_SW, Restriction_SW, EMT, Apoptotic_SW

KDOEScan: (Hif1a_basal:0):10
NodeAlterations{
//		pVHL: 0, 1
NodeAlterations}
Scan} // 1 KD scan
*/
LayerParameters}
