# Supplementary material for: A Boolean network model of hypoxia, mechanosensing and TGF-β signaling captures the role of phenotypic plasticity and mutations in tumor metastasis
Source: PLoS Comput Biol. 2025 Apr 16;21(4):e1012735. doi: 10.1371/journal.pcbi.1012735 (PMC12061430; doi:10.1371/journal.pcbi.1012735)
Supplement: S3 File — (ZIP) [file pcbi.1012735.s017.zip]

Archive with 8 entries (7 files):
- Suppl File 3 - validation/
- __MACOSX/._Suppl File 3 - validation
- Suppl File 3 - validation/Hypoxia_EMT_Validation.vex
- __MACOSX/Suppl File 3 - validation/._Hypoxia_EMT_Validation.vex
- Suppl File 3 - validation/Hypoxia Model Validation Script.py
- __MACOSX/Suppl File 3 - validation/._Hypoxia Model Validation Script.py
- Suppl File 3 - validation/ST2 - Hypoxia model validation list.csv
- __MACOSX/Suppl File 3 - validation/._ST2 - Hypoxia model validation list.csv
